# Supplementary material for: Enhancing antibody folding and secretion by tailoring the Saccharomyces cerevisiae endoplasmic reticulum
Source: Microb Cell Fact. 2016 May 23;15:87. doi: 10.1186/s12934-016-0488-5 (PMC4878073; doi:10.1186/s12934-016-0488-5)
Supplement: Supplementary file 1 — 10.1186/s12934-016-0488-5 Results from the screening process for all the strains with single gene additions, divided by the different experimental conditions. Values without defined gene or promoter are the strain background measurements for each conditions. The normalization of samples is always done to the background strain values from the same condition. Specific product yield is defined as antibody titer (denoted [AB]) divided by OD600-value. SD is an abbreviation for standard deviation. The values are means from three biological and two technical replicates. [file 12934_2016_488_MOESM1_ESM.xlsx]

## Sheet: Sheet1
Strain number	Gene	Promoter	Strain background	Induction (% galactose)	Temperature (°C )	Mean [AB] (µg/ml)	SD [AB]	Mean OD600	SD OD600	Mean [AB] normalized to strain background	Mean [AB] normalized to wild-type	Mean specific product yield (µg/ml/OD600)	SD specific product yield	Mean specific product yield normalized to strain background	Mean specific product yield normalized to wild-type
73			wt	0.5	20	0.00790476	0.00405336	0.923619	0.165703	1	1	0.0087268	0.00433626	1	1
73			wt	2	20	0.00905	0.0111354	0.687	0.198808	1	1	0.0155511	0.0237712	1	1
73			wt	0.5	25	0.0120952	0.00681036	1.14762	0.238486	1	1	0.0104463	0.00442433	1	1
73			wt	2	25	0.014275	0.0159711	0.8684	0.245987	1	1	0.0178457	0.0216058	1	1
73			wt	0.5	30	0.0251905	0.00971104	1.24152	0.177301	1	1	0.0209239	0.00900018	1	1
73			wt	2	30	0.0211	0.0102277	1.1052	0.215251	1	1	0.0188828	0.00847807	1	1
83			Δopi1	0.5	20	0.0209524	0.00723121	0.701905	0.216857	1	2.6506	0.0305465	0.00734158	1	3.50031
83			Δopi1	2	20	0.0180238	0.0113492	0.509143	0.189371	1	1.99158	0.0383103	0.02418	1	2.46351
83			Δopi1	0.5	25	0.0378571	0.0112088	0.843238	0.240483	1	3.12992	0.0497723	0.0225953	1	4.76458
83			Δopi1	2	25	0.0331905	0.0161385	0.664952	0.205231	1	2.32508	0.0521448	0.0251126	1	2.92198
83			Δopi1	0.5	30	0.0752	0.0196484	0.941	0.194424	1	2.98526	0.0864652	0.0369791	1	4.13237
83			Δopi1	2	30	0.0636667	0.024093	0.744	0.158012	1	3.01738	0.0906849	0.0452881	1	4.80252
148	CPR5	GAL1	wt	0.5	20	0.01075	0.00346738	0.775333	0.0850896	1.35994	1.35994	0.014122	0.00484289	1.61823	1.61823
148	CPR5	GAL1	wt	2	20	0.0120833	0.0113174	0.620667	0.242837	1.33517	1.33517	0.026945	0.0356029	1.73268	1.73268
147	CPR5	GPD	wt	0.5	20	0.0119167	0.00281096	0.892667	0.337757	1.50753	1.50753	0.0149336	0.00593327	1.71123	1.71123
147	CPR5	GPD	wt	2	20	0.01325	0.00759336	0.623333	0.245742	1.46409	1.46409	0.0239931	0.017767	1.54286	1.54286
150	CPR5	KAR2	wt	0.5	20	0.007375	0.00130247	0.665	0.218596	0.932982	0.932982	0.0123857	0.00517076	1.41927	1.41927
150	CPR5	KAR2	wt	2	20	0.0075	0.0020702	0.653	0.21993	0.828729	0.828729	0.0124512	0.00443002	0.800665	0.800665
149	CPR5	PDI1	wt	0.5	20	0.006375	0.000916125	0.793	0.195056	0.806476	0.806476	0.00851722	0.00236837	0.975984	0.975984
149	CPR5	PDI1	wt	2	20	0.005625	0.00150594	0.672	0.20999	0.621547	0.621547	0.00860768	0.00171593	0.553509	0.553509
146	CPR5	Tef	wt	0.5	20	0.0120833	0.0030289	0.859333	0.181604	1.52861	1.52861	0.0146828	0.00428725	1.68249	1.68249
146	CPR5	Tef	wt	2	20	0.0154167	0.0139705	0.614	0.211588	1.7035	1.7035	0.0271018	0.0248477	1.74276	1.74276
148	CPR5	GAL1	wt	0.5	25	0.0206667	0.00475458	0.984667	0.220326	1.70866	1.70866	0.0216223	0.00563113	2.06985	2.06985
148	CPR5	GAL1	wt	2	25	0.0203333	0.0120177	0.805333	0.244761	1.4244	1.4244	0.0267275	0.0190886	1.4977	1.4977
147	CPR5	GPD	wt	0.5	25	0.02175	0.00506548	1.04733	0.293438	1.79823	1.79823	0.0216515	0.00641121	2.07264	2.07264
147	CPR5	GPD	wt	2	25	0.0249167	0.012154	0.918667	0.234627	1.74548	1.74548	0.02857	0.017079	1.60095	1.60095
150	CPR5	KAR2	wt	0.5	25	0.026625	0.0106896	0.961	0.105413	2.20128	2.20128	0.0288449	0.0141779	2.76125	2.76125
150	CPR5	KAR2	wt	2	25	0.022875	0.0100774	1.026	0.151382	1.60245	1.60245	0.0241052	0.0149758	1.35076	1.35076
149	CPR5	PDI1	wt	0.5	25	0.016	0.00659004	1.04	0.128463	1.32283	1.32283	0.0154361	0.00583737	1.47766	1.47766
149	CPR5	PDI1	wt	2	25	0.015625	0.00587823	1.023	0.0985089	1.09457	1.09457	0.0158354	0.0075928	0.887352	0.887352
146	CPR5	Tef	wt	0.5	25	0.0215	0.00787978	1.074	0.260157	1.77756	1.77756	0.0199248	0.00590175	1.90736	1.90736
146	CPR5	Tef	wt	2	25	0.0250833	0.0167845	0.834	0.26775	1.75715	1.75715	0.0306182	0.0227476	1.71572	1.71572
148	CPR5	GAL1	wt	0.5	30	0.0445	0.0195052	1.22	0.0753561	1.76654	1.76654	0.0369661	0.0177774	1.76669	1.76669
148	CPR5	GAL1	wt	2	30	0.0335	0.0181734	1.00133	0.203799	1.58768	1.58768	0.0325898	0.015885	1.7259	1.7259
147	CPR5	GPD	wt	0.5	30	0.0476667	0.0210079	1.35133	0.153171	1.89225	1.89225	0.037251	0.0212152	1.78031	1.78031
147	CPR5	GPD	wt	2	30	0.039	0.0223485	0.959333	0.166704	1.84834	1.84834	0.039075	0.0198787	2.06935	2.06935
150	CPR5	KAR2	wt	0.5	30	0.0725	0.0118954	1.07867	0.104328	2.87807	2.87807	0.0681875	0.0153522	3.25884	3.25884
150	CPR5	KAR2	wt	2	30	0.0693333	0.0152927	1.08933	0.0870739	3.28594	3.28594	0.0647635	0.0187374	3.42977	3.42977
149	CPR5	PDI1	wt	0.5	30	0.0511667	0.00556477	1.13467	0.0291387	2.03119	2.03119	0.0451035	0.00494196	2.1556	2.1556
149	CPR5	PDI1	wt	2	30	0.0445	0.00776531	1.256	0.0519692	2.109	2.109	0.0353272	0.00539838	1.87087	1.87087
146	CPR5	Tef	wt	0.5	30	0.0440833	0.022228	1.334	0.135351	1.75	1.75	0.0347238	0.021416	1.65953	1.65953
146	CPR5	Tef	wt	2	30	0.0369167	0.0233022	1.05467	0.196843	1.74961	1.74961	0.0332355	0.0182196	1.76009	1.76009
155	CPR5	GAL1	Δopi1	0.5	20	0.0166667	0.00821381	0.505333	0.251519	0.795455	2.10843	0.0329233	0.00501317	1.07781	3.77266
155	CPR5	GAL1	Δopi1	2	20	0.00983333	0.00716705	0.273333	0.234779	0.545575	1.08656	0.0402256	0.0101469	1.04999	2.58667
154	CPR5	GPD	Δopi1	0.5	20	0.0166667	0.0127227	0.378667	0.327127	0.795455	2.10843	0.048439	0.00841742	1.58575	5.5506
154	CPR5	GPD	Δopi1	2	20	0.012	0.011679	0.257333	0.240701	0.665786	1.32597	0.0455519	0.0112505	1.18902	2.92917
157	CPR5	KAR2	Δopi1	0.5	20	0.0141667	0.0123194	0.378667	0.337185	0.676136	1.79217	0.0409653	0.0119344	1.34108	4.69419
157	CPR5	KAR2	Δopi1	2	20	0.0148333	0.00982683	0.402667	0.256558	0.822985	1.63904	0.0349361	0.00797636	0.911925	2.24654
156	CPR5	PDI1	Δopi1	0.5	20	0.0141667	0.00627429	0.508	0.254521	0.676136	1.79217	0.0293321	0.0064307	0.960246	3.36116
156	CPR5	PDI1	Δopi1	2	20	0.0128333	0.00788458	0.369333	0.245545	0.712021	1.41805	0.0350341	0.00743754	0.914482	2.25284
153	CPR5	Tef	Δopi1	0.5	20	0.0193333	0.00560952	0.510667	0.234615	0.922727	2.44578	0.0406965	0.00963942	1.33228	4.66339
153	CPR5	Tef	Δopi1	2	20	0.017	0.00357771	0.386667	0.106753	0.943197	1.87845	0.0447705	0.00599822	1.16863	2.87892
155	CPR5	GAL1	Δopi1	0.5	25	0.0531667	0.0114091	0.649333	0.210883	1.4044	4.39567	0.0850273	0.0149637	1.70832	8.13945
155	CPR5	GAL1	Δopi1	2	25	0.0415	0.00850294	0.533333	0.304932	1.25036	2.90718	0.0913665	0.0284643	1.75217	5.11981
154	CPR5	GPD	Δopi1	0.5	25	0.0523333	0.0160831	0.5	0.335562	1.38239	4.32677	0.128439	0.048813	2.58054	12.2952
154	CPR5	GPD	Δopi1	2	25	0.0493333	0.0220515	0.5	0.363098	1.48637	3.45593	0.125025	0.0483556	2.39766	7.00591
157	CPR5	KAR2	Δopi1	0.5	25	0.0378333	0.0175319	0.502667	0.416159	0.999371	3.12795	0.116007	0.0646192	2.33076	11.1051
157	CPR5	KAR2	Δopi1	2	25	0.0486667	0.0116218	0.654667	0.283912	1.46628	3.40922	0.0808307	0.0193841	1.55012	4.52942
156	CPR5	PDI1	Δopi1	0.5	25	0.0465	0.00644205	0.702667	0.263061	1.2283	3.84449	0.0731767	0.0234957	1.47023	7.00503
156	CPR5	PDI1	Δopi1	2	25	0.0383333	0.0060553	0.644	0.310849	1.15495	2.68535	0.0671369	0.0200032	1.28751	3.76207
153	CPR5	Tef	Δopi1	0.5	25	0.0623333	0.0112901	0.704	0.242467	1.64654	5.15354	0.0934847	0.0185934	1.87825	8.94906
153	CPR5	Tef	Δopi1	2	25	0.0598333	0.018798	0.681333	0.20569	1.80273	4.19148	0.0908296	0.0242558	1.74187	5.08972
155	CPR5	GAL1	Δopi1	0.5	30	0.107667	0.0387229	0.801333	0.207054	1.43174	4.2741	0.145651	0.0744467	1.68451	6.96101
155	CPR5	GAL1	Δopi1	2	30	0.0793333	0.0239054	0.492	0.075387	1.24607	3.75987	0.170196	0.0718209	1.87678	9.01329
154	CPR5	GPD	Δopi1	0.5	30	0.126	0.0372612	0.670667	0.202902	1.67553	5.00189	0.198597	0.0656195	2.29684	9.49141
154	CPR5	GPD	Δopi1	2	30	0.0841667	0.0201932	0.466667	0.151466	1.32199	3.98894	0.206816	0.103114	2.2806	10.9526
157	CPR5	KAR2	Δopi1	0.5	30	0.0958	0.0240562	0.5112	0.322061	1.27394	3.80302	0.262228	0.149346	3.03276	12.5325
157	CPR5	KAR2	Δopi1	2	30	0.085	0.0269963	0.616	0.192533	1.33508	4.02844	0.146715	0.0620535	1.61786	7.7698
156	CPR5	PDI1	Δopi1	0.5	30	0.1125	0.0393891	0.850667	0.224295	1.49601	4.46597	0.15073	0.0889772	1.74325	7.20375
156	CPR5	PDI1	Δopi1	2	30	0.0843333	0.0247198	0.645333	0.105487	1.32461	3.99684	0.134138	0.0445815	1.47917	7.10374
153	CPR5	Tef	Δopi1	0.5	30	0.125	0.0257294	0.801333	0.143123	1.66223	4.96219	0.163573	0.0580848	1.89178	7.81751
153	CPR5	Tef	Δopi1	2	30	0.0915	0.0278622	0.645333	0.101214	1.43717	4.33649	0.141501	0.0395072	1.56036	7.49364
185	ERO1	GAL1	wt	0.5	20	0.006	0.00154919	0.825333	0.102283	0.759036	0.759036	0.0071959	0.00120685	0.824575	0.824575
185	ERO1	GAL1	wt	2	20	0.00516667	0.0030605	0.762667	0.330359	0.570902	0.570902	0.00641987	0.0013628	0.412824	0.412824
161	ERO1	GPD	wt	0.5	20	0.00666667	0.00250333	0.796	0.153091	0.843373	0.843373	0.00842393	0.00255113	0.965294	0.965294
161	ERO1	GPD	wt	2	20	0.0045	0.00207364	0.610667	0.277159	0.497238	0.497238	0.00747549	0.00152571	0.480705	0.480705
218	ERO1	KAR2	wt	0.5	20	0.00433333	0.00121106	1.22533	0.0804255	0.548193	0.548193	0.00359136	0.00113603	0.411532	0.411532
218	ERO1	KAR2	wt	2	20	0.000833333	0.000752773	0.866667	0.0665813	0.092081	0.092081	0.000969396	0.000830829	0.0623361	0.0623361
184	ERO1	Tef	wt	0.5	20	0.006625	0.00168502	0.734	0.228175	0.838102	0.838102	0.00944991	0.00204289	1.08286	1.08286
184	ERO1	Tef	wt	2	20	0.00516667	0.0030605	0.676	0.290456	0.570902	0.570902	0.00726338	0.00161446	0.467065	0.467065
185	ERO1	GAL1	wt	0.5	25	0.00983333	0.00116905	1.06	0.158513	0.812992	0.812992	0.00942486	0.00161234	0.902219	0.902219
185	ERO1	GAL1	wt	2	25	0.0101667	0.000983192	1.01067	0.090037	0.712201	0.712201	0.0101246	0.00129287	0.567342	0.567342
161	ERO1	GPD	wt	0.5	25	0.011	0.00414729	1.02133	0.118785	0.909449	0.909449	0.0105386	0.00318542	1.00884	1.00884
161	ERO1	GPD	wt	2	25	0.0105	0.00459347	1.02133	0.0521332	0.735552	0.735552	0.0103456	0.00450145	0.579727	0.579727
218	ERO1	KAR2	wt	0.5	25	0.00666667	0.00150555	1.44533	0.281262	0.551181	0.551181	0.00470734	0.00119442	0.450622	0.450622
218	ERO1	KAR2	wt	2	25	0.000833333	0.000752773	0.842667	0.0176484	0.0583771	0.0583771	0.000984811	0.000885529	0.0551847	0.0551847
184	ERO1	Tef	wt	0.5	25	0.01375	0.0049208	0.969	0.150925	1.13681	1.13681	0.0148647	0.00719558	1.42296	1.42296
184	ERO1	Tef	wt	2	25	0.0101667	0.000983192	0.946667	0.0752454	0.712201	0.712201	0.0108137	0.00149809	0.605956	0.605956
185	ERO1	GAL1	wt	0.5	30	0.029	0.00260768	1.18933	0.0777552	1.15123	1.15123	0.024472	0.00272589	1.16957	1.16957
185	ERO1	GAL1	wt	2	30	0.0268333	0.00421505	1.23867	0.254051	1.27172	1.27172	0.0226674	0.00648635	1.20043	1.20043
161	ERO1	GPD	wt	0.5	30	0.0255	0.00520577	1.11333	0.0911672	1.01229	1.01229	0.0229086	0.00411895	1.09485	1.09485
161	ERO1	GPD	wt	2	30	0.0231667	0.00921774	1.04933	0.118946	1.09795	1.09795	0.023118	0.0119747	1.22429	1.22429
218	ERO1	KAR2	wt	0.5	30	0.0095	0.00207364	1.596	0.191232	0.377127	0.377127	0.0059495	0.00102904	0.28434	0.28434
218	ERO1	KAR2	wt	2	30	0.00633333	0.00427395	1.15067	0.348369	0.300158	0.300158	0.00525082	0.00238476	0.278075	0.278075
184	ERO1	Tef	wt	0.5	30	0.0285	0.0118563	1.137	0.23667	1.13138	1.13138	0.0286601	0.0205321	1.36973	1.36973
184	ERO1	Tef	wt	2	30	0.023	0.00505964	1.256	0.198812	1.09005	1.09005	0.0190129	0.00608199	1.00689	1.00689
170	ERO1	GAL1	Δopi1	0.5	20	0.0221667	0.00679461	0.628	0.127147	1.05795	2.80422	0.0345787	0.00472706	1.132	3.96236
170	ERO1	GAL1	Δopi1	2	20	0.013	0.0045607	0.404	0.10751	0.721268	1.43646	0.0322496	0.00666452	0.841799	2.07378
169	ERO1	GPD	Δopi1	0.5	20	0.017	0.00797496	0.489333	0.190068	0.811364	2.1506	0.0339166	0.00555063	1.11033	3.88648
169	ERO1	GPD	Δopi1	2	20	0.0148333	0.00491596	0.421333	0.177677	0.822985	1.63904	0.0365582	0.00519403	0.954265	2.35084
219	ERO1	KAR2	Δopi1	0.5	20	0.0185	0.00662571	0.842667	0.0382553	0.882955	2.34036	0.0217691	0.00698125	0.712654	2.49451
219	ERO1	KAR2	Δopi1	2	20	0.00616667	0.00435507	0.586667	0.041774	0.34214	0.6814	0.0104206	0.00723297	0.272005	0.670086
168	ERO1	Tef	Δopi1	0.5	20	0.0153333	0.00557375	0.649333	0.15214	0.731818	1.93976	0.0231036	0.00349926	0.756341	2.64742
168	ERO1	Tef	Δopi1	2	20	0.0135	0.0051672	0.512	0.229448	0.749009	1.49171	0.0275123	0.00433951	0.718144	1.76916
170	ERO1	GAL1	Δopi1	0.5	25	0.0496667	0.0157311	0.789333	0.0913776	1.31195	4.1063	0.0633557	0.020034	1.27291	6.06488
170	ERO1	GAL1	Δopi1	2	25	0.0343333	0.0152534	0.770667	0.16326	1.03443	2.40514	0.0472958	0.0233438	0.907008	2.65026
169	ERO1	GPD	Δopi1	0.5	25	0.0395	0.00824015	0.713333	0.174552	1.0434	3.26575	0.0591255	0.0209481	1.18792	5.65994
169	ERO1	GPD	Δopi1	2	25	0.0328333	0.0104003	0.712	0.158513	0.98924	2.30006	0.0502174	0.023251	0.963037	2.81398
219	ERO1	KAR2	Δopi1	0.5	25	0.0346667	0.0234918	1.00933	0.249962	0.915723	2.86614	0.031888	0.0135837	0.640678	3.05256
219	ERO1	KAR2	Δopi1	2	25	0.0136667	0.014208	0.598667	0.101214	0.411765	0.957385	0.020537	0.0186662	0.393845	1.15081
168	ERO1	Tef	Δopi1	0.5	25	0.036	0.0126016	0.853333	0.0513913	0.950943	2.97638	0.041691	0.0131213	0.837635	3.99098
168	ERO1	Tef	Δopi1	2	25	0.0303333	0.0135006	0.757333	0.112133	0.913917	2.12493	0.0417508	0.0200257	0.80067	2.33954
170	ERO1	GAL1	Δopi1	0.5	30	0.1195	0.0322723	0.888	0.120213	1.5891	4.74386	0.137892	0.0493019	1.59477	6.59018
170	ERO1	GAL1	Δopi1	2	30	0.0826667	0.0302104	0.806667	0.0950172	1.29843	3.91785	0.107221	0.0530783	1.18235	5.67827
169	ERO1	GPD	Δopi1	0.5	30	0.0763333	0.00625033	0.796	0.227768	1.01507	3.03025	0.105918	0.0433959	1.22498	5.06206
169	ERO1	GPD	Δopi1	2	30	0.0723333	0.0161699	0.874667	0.13728	1.13613	3.42812	0.0872832	0.0354401	0.962488	4.62237
219	ERO1	KAR2	Δopi1	0.5	30	0.048	0.016456	0.990667	0.199979	0.638298	1.90548	0.0506035	0.0218586	0.585247	2.41846
219	ERO1	KAR2	Δopi1	2	30	0.0465	0.0363029	0.792	0.297531	0.730366	2.20379	0.0552316	0.024855	0.609049	2.92497
168	ERO1	Tef	Δopi1	0.5	30	0.0733333	0.0156546	1.02267	0.0870739	0.975177	2.91115	0.0728149	0.0205388	0.84213	3.47999
168	ERO1	Tef	Δopi1	2	30	0.067	0.0210903	1.01333	0.0879515	1.05236	3.17536	0.0680094	0.0273853	0.749953	3.60166
204	KAR2	GAL1	wt	0.5	20	0.00566667	0.0018619	0.909333	0.298247	0.716867	0.716867	0.00728443	0.00402675	0.83472	0.83472
204	KAR2	GAL1	wt	2	20	0.0065	0.00164317	0.606667	0.0861874	0.718232	0.718232	0.01077	0.0023734	0.692556	0.692556
202	KAR2	GPD	wt	0.5	20	0.007	0.00275681	0.836	0.145723	0.885542	0.885542	0.00897618	0.00434498	1.02858	1.02858
202	KAR2	GPD	wt	2	20	0.0065	0.00187083	0.458667	0.088387	0.718232	0.718232	0.0142897	0.00364144	0.918887	0.918887
220	KAR2	PDI1	wt	0.5	20	0.0105	0.00423084	1.14667	0.110292	1.32831	1.32831	0.00930743	0.00384066	1.06653	1.06653
220	KAR2	PDI1	wt	2	20	0.0015	0.00083666	0.878667	0.141595	0.165746	0.165746	0.00181593	0.00112092	0.116772	0.116772
203	KAR2	Tef	wt	0.5	20	0.00766667	0.00265832	1.07467	0.548421	0.96988	0.96988	0.00955953	0.00599923	1.09542	1.09542
203	KAR2	Tef	wt	2	20	0.00716667	0.00213698	0.485333	0.0684768	0.791897	0.791897	0.0145212	0.00298188	0.93377	0.93377
204	KAR2	GAL1	wt	0.5	25	0.00566667	0.0010328	0.873333	0.172189	0.468504	0.468504	0.00671909	0.0017929	0.643202	0.643202
204	KAR2	GAL1	wt	2	25	0.00666667	0.0018619	0.642667	0.119858	0.467017	0.467017	0.010391	0.0020371	0.582268	0.582268
202	KAR2	GPD	wt	0.5	25	0.00783333	0.000983192	0.861333	0.146701	0.647638	0.647638	0.00948251	0.00281955	0.907737	0.907737
202	KAR2	GPD	wt	2	25	0.0075	0.00216795	0.546667	0.104082	0.525394	0.525394	0.0137621	0.00297216	0.771172	0.771172
220	KAR2	PDI1	wt	0.5	25	0.0161667	0.00897589	1.36267	0.296892	1.33661	1.33661	0.0120459	0.00570426	1.15312	1.15312
220	KAR2	PDI1	wt	2	25	0.00333333	0.00250333	0.864	0.0473286	0.233508	0.233508	0.00398987	0.00305925	0.223576	0.223576
203	KAR2	Tef	wt	0.5	25	0.00766667	0.00258199	0.774667	0.0600089	0.633858	0.633858	0.0101407	0.00391839	0.970741	0.970741
203	KAR2	Tef	wt	2	25	0.009	0.00209762	0.649333	0.169416	0.630473	0.630473	0.0140478	0.0023175	0.787183	0.787183
204	KAR2	GAL1	wt	0.5	30	0.0131667	0.00204124	1.20533	0.105183	0.522684	0.522684	0.0110208	0.00205504	0.526707	0.526707
204	KAR2	GAL1	wt	2	30	0.00966667	0.0018619	0.904	0.1924	0.458136	0.458136	0.0111729	0.00351575	0.5917	0.5917
202	KAR2	GPD	wt	0.5	30	0.0195	0.00423084	1.11333	0.0684768	0.774102	0.774102	0.0176785	0.004397	0.844897	0.844897
202	KAR2	GPD	wt	2	30	0.0146667	0.00301109	1.16667	0.298783	0.695103	0.695103	0.0133909	0.00509282	0.709158	0.709158
220	KAR2	PDI1	wt	0.5	30	0.0338333	0.021283	1.49333	0.237489	1.3431	1.3431	0.0224665	0.0128584	1.07373	1.07373
220	KAR2	PDI1	wt	2	30	0.0203333	0.0119778	1.41067	0.496932	0.963665	0.963665	0.0143674	0.00873357	0.760872	0.760872
203	KAR2	Tef	wt	0.5	30	0.0236667	0.00355903	1.14533	0.0297904	0.939509	0.939509	0.0206786	0.00316072	0.988276	0.988276
203	KAR2	Tef	wt	2	30	0.0168333	0.00278687	1.37867	0.457224	0.797788	0.797788	0.0134253	0.00545937	0.710982	0.710982
217	KAR2	GAL1	Δopi1	0.5	20	0.014	0.00748331	0.589333	0.0622083	0.668182	1.77108	0.0250264	0.0147372	0.819289	2.86776
217	KAR2	GAL1	Δopi1	2	20	0.00983333	0.00116905	0.310667	0.0878058	0.545575	1.08656	0.033716	0.0100855	0.880077	2.16808
215	KAR2	GPD	Δopi1	0.5	20	0.0216667	0.0114659	0.598667	0.11639	1.03409	2.74096	0.0399967	0.0244095	1.30937	4.5832
215	KAR2	GPD	Δopi1	2	20	0.017	0.00289828	0.348	0.117303	0.943197	1.87845	0.053202	0.0161562	1.38871	3.42111
221	KAR2	PDI1	Δopi1	0.5	20	0.0226667	0.00301109	0.861333	0.0985224	1.08182	2.86747	0.0265483	0.00444527	0.869112	3.04216
221	KAR2	PDI1	Δopi1	2	20	0.0065	0.00216795	0.658667	0.112929	0.360634	0.718232	0.00977327	0.00257528	0.255108	0.628461
216	KAR2	Tef	Δopi1	0.5	20	0.0178333	0.013732	0.586667	0.145518	0.851136	2.25602	0.0353357	0.0271242	1.15678	4.0491
216	KAR2	Tef	Δopi1	2	20	0.0113333	0.00728469	0.321333	0.139775	0.628798	1.2523	0.0474232	0.03459	1.23787	3.0495
217	KAR2	GAL1	Δopi1	0.5	25	0.0175	0.00902774	0.866667	0.429837	0.462264	1.44685	0.0280432	0.0193266	0.563431	2.68451
217	KAR2	GAL1	Δopi1	2	25	0.0125	0.00378153	0.409333	0.0677249	0.376614	0.875657	0.0318871	0.0123239	0.61151	1.78682
215	KAR2	GPD	Δopi1	0.5	25	0.0241667	0.0125764	0.641333	0.148909	0.638365	1.99803	0.0433083	0.0292488	0.870128	4.14579
215	KAR2	GPD	Δopi1	2	25	0.024	0.00626099	0.428	0.138425	0.723099	1.68126	0.0627431	0.0263065	1.20325	3.51586
221	KAR2	PDI1	Δopi1	0.5	25	0.0296667	0.00338625	0.988	0.0819756	0.783648	2.45276	0.0302592	0.00471293	0.607952	2.89664
221	KAR2	PDI1	Δopi1	2	25	0.0131667	0.00679461	0.633333	0.0909564	0.3967	0.922358	0.0203622	0.0100399	0.390494	1.14102
216	KAR2	Tef	Δopi1	0.5	25	0.0223333	0.0164154	0.86	0.285411	0.589937	1.84646	0.032764	0.0249358	0.658277	3.13641
216	KAR2	Tef	Δopi1	2	25	0.0155	0.0110227	0.457333	0.150108	0.467001	1.08581	0.0409918	0.0299877	0.786115	2.29701
217	KAR2	GAL1	Δopi1	0.5	30	0.0653333	0.0134412	1.00933	0.215149	0.868794	2.59357	0.0690588	0.0251718	0.798689	3.30048
217	KAR2	GAL1	Δopi1	2	30	0.0556667	0.00811583	0.777333	0.0950845	0.874346	2.63823	0.0723029	0.0131301	0.797298	3.82904
215	KAR2	GPD	Δopi1	0.5	30	0.0755	0.0145705	1.092	0.33807	1.00399	2.99716	0.0765091	0.0313962	0.884854	3.65654
215	KAR2	GPD	Δopi1	2	30	0.0698333	0.00964192	0.865333	0.0521332	1.09686	3.30964	0.0811279	0.0136855	0.894613	4.2964
221	KAR2	PDI1	Δopi1	0.5	30	0.0491667	0.00877306	1.21333	0.172968	0.653812	1.9518	0.0405811	0.00515447	0.469335	1.93946
221	KAR2	PDI1	Δopi1	2	30	0.0533333	0.0205589	0.973333	0.4629	0.837696	2.52765	0.0641713	0.0310931	0.70763	3.39841
216	KAR2	Tef	Δopi1	0.5	30	0.0776667	0.00909212	0.990667	0.279092	1.0328	3.08318	0.0840995	0.0253178	0.972639	4.01931
216	KAR2	Tef	Δopi1	2	30	0.0651667	0.00788458	0.792	0.0774803	1.02356	3.08847	0.0826295	0.0096889	0.911171	4.37592
192	LHS1	GAL1	wt	0.5	20	0.0111667	0.00376386	0.844	0.0867548	1.41265	1.41265	0.0131299	0.003697	1.50455	1.50455
192	LHS1	GAL1	wt	2	20	0.0161667	0.0173369	0.545333	0.196231	1.78637	1.78637	0.0241201	0.0190402	1.55102	1.55102
193	LHS1	GPD	wt	0.5	20	0.0106667	0.00417931	0.838667	0.123539	1.3494	1.3494	0.0124148	0.00312143	1.4226	1.4226
193	LHS1	GPD	wt	2	20	0.014	0.0151129	0.482667	0.119162	1.54696	1.54696	0.0246884	0.0219944	1.58757	1.58757
195	LHS1	KAR2	wt	0.5	20	0.00966667	0.00196638	0.765333	0.127265	1.22289	1.22289	0.012602	0.00103141	1.44406	1.44406
195	LHS1	KAR2	wt	2	20	0.0135	0.0139821	0.578667	0.296267	1.49171	1.49171	0.0186264	0.0112786	1.19775	1.19775
194	LHS1	Tef	wt	0.5	20	0.011	0.00469042	0.852	0.190023	1.39157	1.39157	0.0124691	0.00245536	1.42883	1.42883
194	LHS1	Tef	wt	2	20	0.0138333	0.0141056	0.448	0.141625	1.52855	1.52855	0.0266827	0.020865	1.7158	1.7158
192	LHS1	GAL1	wt	0.5	25	0.0145	0.0112561	1.00533	0.256133	1.19882	1.19882	0.0131056	0.00697771	1.25457	1.25457
192	LHS1	GAL1	wt	2	25	0.0205	0.0228539	0.62	0.103938	1.43608	1.43608	0.0293994	0.029575	1.64742	1.64742
193	LHS1	GPD	wt	0.5	25	0.0165	0.0143631	0.929333	0.304281	1.36417	1.36417	0.015532	0.00874784	1.48684	1.48684
193	LHS1	GPD	wt	2	25	0.021	0.0232551	0.601333	0.117376	1.4711	1.4711	0.0301826	0.0291882	1.69131	1.69131
195	LHS1	KAR2	wt	0.5	25	0.0141667	0.00661564	1.1	0.26742	1.17126	1.17126	0.0124938	0.0032388	1.196	1.196
195	LHS1	KAR2	wt	2	25	0.0198333	0.0212924	0.646667	0.198243	1.38938	1.38938	0.0256338	0.0212094	1.43641	1.43641
194	LHS1	Tef	wt	0.5	25	0.0148333	0.0121724	1.01733	0.304091	1.22638	1.22638	0.0129273	0.00701156	1.2375	1.2375
194	LHS1	Tef	wt	2	25	0.0211667	0.0224893	0.529333	0.136251	1.48278	1.48278	0.03554	0.0313593	1.99151	1.99151
192	LHS1	GAL1	wt	0.5	30	0.0263333	0.00476095	1.30133	0.100707	1.04537	1.04537	0.0202489	0.00344997	0.967741	0.967741
192	LHS1	GAL1	wt	2	30	0.0178333	0.00337145	1.01067	0.0406874	0.845182	0.845182	0.0177667	0.00398138	0.940896	0.940896
193	LHS1	GPD	wt	0.5	30	0.0285	0.00467974	1.208	0.102637	1.13138	1.13138	0.0235634	0.00304784	1.12615	1.12615
193	LHS1	GPD	wt	2	30	0.0271667	0.00767898	0.993333	0.150831	1.28752	1.28752	0.0269345	0.00338628	1.42641	1.42641
195	LHS1	KAR2	wt	0.5	30	0.0296667	0.0104435	1.244	0.0363098	1.17769	1.17769	0.0236776	0.00772165	1.13161	1.13161
195	LHS1	KAR2	wt	2	30	0.0281667	0.00793515	1.05333	0.109242	1.33491	1.33491	0.0267503	0.00691107	1.41665	1.41665
194	LHS1	Tef	wt	0.5	30	0.0291667	0.00941099	1.33733	0.122916	1.15784	1.15784	0.0220595	0.00799664	1.05427	1.05427
194	LHS1	Tef	wt	2	30	0.0338333	0.0115138	1.05467	0.0913776	1.60348	1.60348	0.0315748	0.00808438	1.67215	1.67215
205	LHS1	GAL1	Δopi1	0.5	20	0.0153333	0.0109848	0.602667	0.223437	0.731818	1.93976	0.0307688	0.021238	1.00728	3.52579
205	LHS1	GAL1	Δopi1	2	20	0.0103333	0.00250333	0.410667	0.0826236	0.573316	1.1418	0.0262402	0.00842463	0.684937	1.68735
206	LHS1	GPD	Δopi1	0.5	20	0.0175	0.0116576	0.533333	0.113212	0.835227	2.21386	0.0359545	0.0242997	1.17704	4.12001
206	LHS1	GPD	Δopi1	2	20	0.0113333	0.00377712	0.354667	0.157676	0.628798	1.2523	0.0402525	0.0248436	1.05069	2.5884
208	LHS1	KAR2	Δopi1	0.5	20	0.0133333	0.00771146	0.649333	0.179183	0.636364	1.68675	0.0237555	0.0151217	0.777683	2.72213
208	LHS1	KAR2	Δopi1	2	20	0.0103333	0.0018619	0.409333	0.0920753	0.573316	1.1418	0.0267602	0.00875521	0.698512	1.72079
207	LHS1	Tef	Δopi1	0.5	20	0.0141667	0.00856543	0.576	0.177124	0.676136	1.79217	0.0283034	0.017532	0.926567	3.24327
207	LHS1	Tef	Δopi1	2	20	0.013	0.0032249	0.404	0.136094	0.721268	1.43646	0.0364707	0.0158738	0.951982	2.34522
205	LHS1	GAL1	Δopi1	0.5	25	0.0196667	0.0130486	0.689333	0.18963	0.519497	1.62598	0.0339616	0.0258886	0.682339	3.25106
205	LHS1	GAL1	Δopi1	2	25	0.0148333	0.00495648	0.450667	0.0537054	0.446915	1.03911	0.0332164	0.0112093	0.637003	1.86131
206	LHS1	GPD	Δopi1	0.5	25	0.0256667	0.0175233	0.733333	0.203091	0.677987	2.12205	0.0420241	0.0351321	0.844328	4.02287
206	LHS1	GPD	Δopi1	2	25	0.0153333	0.00588784	0.384	0.0739297	0.46198	1.07414	0.043237	0.0231341	0.829171	2.42282
208	LHS1	KAR2	Δopi1	0.5	25	0.0185	0.00948156	0.772	0.189078	0.488679	1.52953	0.0275917	0.0177917	0.554358	2.64128
208	LHS1	KAR2	Δopi1	2	25	0.0135	0.00327109	0.513333	0.0508907	0.406743	0.945709	0.0270708	0.0095822	0.519146	1.51693
207	LHS1	Tef	Δopi1	0.5	25	0.0216667	0.0117927	0.756	0.157134	0.572327	1.79134	0.0316144	0.0187755	0.635182	3.02637
207	LHS1	Tef	Δopi1	2	25	0.0163333	0.00524087	0.421333	0.0431308	0.492109	1.14419	0.0381844	0.00854563	0.732277	2.1397
205	LHS1	GAL1	Δopi1	0.5	30	0.0911667	0.0292535	0.990667	0.0906039	1.21232	3.61909	0.0943977	0.0376275	1.09174	4.51148
205	LHS1	GAL1	Δopi1	2	30	0.0633333	0.0245493	0.585333	0.105669	0.994764	3.00158	0.105324	0.0236169	1.16143	5.57778
206	LHS1	GPD	Δopi1	0.5	30	0.0883333	0.0398731	0.852	0.103011	1.17465	3.50662	0.110153	0.0649152	1.27396	5.26446
206	LHS1	GPD	Δopi1	2	30	0.0631667	0.0216741	0.584	0.226246	0.992147	2.99368	0.122525	0.0635201	1.3511	6.48871
208	LHS1	KAR2	Δopi1	0.5	30	0.0716667	0.0144868	0.992	0.290059	0.953014	2.84499	0.0793894	0.0311518	0.918166	3.7942
208	LHS1	KAR2	Δopi1	2	30	0.0533333	0.006121	0.634667	0.118137	0.837696	2.52765	0.0864903	0.0182529	0.953745	4.58038
207	LHS1	Tef	Δopi1	0.5	30	0.0891667	0.0107966	0.890667	0.148565	1.18573	3.5397	0.103062	0.0247159	1.19195	4.92557
207	LHS1	Tef	Δopi1	2	30	0.0586667	0.0117075	0.528	0.113645	0.921466	2.78041	0.112367	0.0133026	1.23909	5.95077
181	PDI1	GAL1	wt	0.5	20	0.0025	0.00106904	0.77	0.129861	0.316265	0.316265	0.00340694	0.00166666	0.3904	0.3904
181	PDI1	GAL1	wt	2	20	0.0022	0.000788811	0.5888	0.290231	0.243094	0.243094	0.00434049	0.00230291	0.279111	0.279111
180	PDI1	GPD	wt	0.5	20	0.00283333	0.000752773	0.801333	0.144459	0.358434	0.358434	0.00367867	0.00125962	0.421537	0.421537
180	PDI1	GPD	wt	2	20	0.00216667	0.000752773	0.736	0.337369	0.239411	0.239411	0.0033999	0.00165257	0.218628	0.218628
158	PDI1	KAR2	wt	0.5	20	0.004	0.00167332	0.882667	0.111676	0.506024	0.506024	0.00451285	0.00176316	0.517125	0.517125
158	PDI1	KAR2	wt	2	20	0.004	0.00126491	0.794667	0.281489	0.441989	0.441989	0.00558734	0.00235945	0.359289	0.359289
159	PDI1	PDI1	wt	0.5	20	0.004	0.00109545	0.861333	0.187969	0.506024	0.506024	0.00475702	0.00126285	0.545105	0.545105
159	PDI1	PDI1	wt	2	20	0.00333333	0.00163299	0.624	0.448528	0.368324	0.368324	0.00980564	0.00880913	0.630543	0.630543
179	PDI1	Tef	wt	0.5	20	0.00366667	0.0010328	0.746667	0.319727	0.463855	0.463855	0.00675009	0.00529279	0.773489	0.773489
179	PDI1	Tef	wt	2	20	0.00266667	0.000816497	0.770667	0.259386	0.294659	0.294659	0.00368628	0.00115825	0.237043	0.237043
181	PDI1	GAL1	wt	0.5	25	0.003375	0.000517549	0.957	0.176554	0.279035	0.279035	0.00357021	0.000423672	0.341768	0.341768
181	PDI1	GAL1	wt	2	25	0.0034	0.000699206	0.8104	0.217503	0.238179	0.238179	0.00436404	0.00119472	0.244543	0.244543
180	PDI1	GPD	wt	0.5	25	0.00583333	0.000983192	1.10667	0.0771769	0.482283	0.482283	0.0052627	0.0007251	0.503785	0.503785
180	PDI1	GPD	wt	2	25	0.006	0.002	0.930667	0.155304	0.420315	0.420315	0.00678295	0.00316184	0.380088	0.380088
158	PDI1	KAR2	wt	0.5	25	0.00616667	0.00256255	1.15333	0.073872	0.509843	0.509843	0.00538519	0.00240114	0.515511	0.515511
158	PDI1	KAR2	wt	2	25	0.00566667	0.00258199	1.13733	0.152224	0.396964	0.396964	0.00530244	0.00297789	0.297127	0.297127
159	PDI1	PDI1	wt	0.5	25	0.00683333	0.0030605	1.136	0.0378629	0.564961	0.564961	0.00597601	0.00259813	0.572069	0.572069
159	PDI1	PDI1	wt	2	25	0.009	0.00660303	0.948	0.424241	0.630473	0.630473	0.0153313	0.0168888	0.859105	0.859105
179	PDI1	Tef	wt	0.5	25	0.00916667	0.00574166	0.977333	0.182475	0.757874	0.757874	0.0105199	0.00843381	1.00705	1.00705
179	PDI1	Tef	wt	2	25	0.00616667	0.0017224	0.944	0.140354	0.431991	0.431991	0.00663172	0.0021327	0.371615	0.371615
181	PDI1	GAL1	wt	0.5	30	0.0064	0.00142984	1.2616	0.0954279	0.254064	0.254064	0.00513751	0.00136159	0.245533	0.245533
181	PDI1	GAL1	wt	2	30	0.0065	0.00223607	1.26733	0.187468	0.308057	0.308057	0.00506282	0.00137134	0.268119	0.268119
180	PDI1	GPD	wt	0.5	30	0.0135	0.00333167	1.192	0.0650907	0.535917	0.535917	0.0114607	0.0033959	0.547734	0.547734
180	PDI1	GPD	wt	2	30	0.012	0.00154919	1.33333	0.0894666	0.56872	0.56872	0.00909291	0.00177613	0.481545	0.481545
158	PDI1	KAR2	wt	0.5	30	0.0166667	0.00814043	1.36133	0.146395	0.661626	0.661626	0.0123808	0.00636493	0.591705	0.591705
158	PDI1	KAR2	wt	2	30	0.0143333	0.0101325	0.928	0.199744	0.679305	0.679305	0.0144692	0.0101353	0.766267	0.766267
159	PDI1	PDI1	wt	0.5	30	0.019	0.00931665	1.27467	0.069773	0.754253	0.754253	0.0150766	0.00774134	0.720545	0.720545
159	PDI1	PDI1	wt	2	30	0.0246667	0.0169548	1.07733	0.464074	1.16904	1.16904	0.0389626	0.0449073	2.0634	2.0634
179	PDI1	Tef	wt	0.5	30	0.0216667	0.0106896	1.23467	0.18258	0.860113	0.860113	0.0188763	0.012169	0.902143	0.902143
179	PDI1	Tef	wt	2	30	0.0118333	0.00116905	1.40267	0.107351	0.560821	0.560821	0.0084791	0.00109544	0.449039	0.449039
164	PDI1	GAL1	Δopi1	0.5	20	0.00866667	0.00320416	0.613333	0.307856	0.413636	1.09639	0.0163497	0.0056077	0.53524	1.87351
164	PDI1	GAL1	Δopi1	2	20	0.00566667	0.00273252	0.476	0.204306	0.314399	0.626151	0.0122202	0.00303155	0.31898	0.785811
163	PDI1	GPD	Δopi1	0.5	20	0.0141667	0.00549242	0.593333	0.211731	0.676136	1.79217	0.0237994	0.00277971	0.779119	2.72716
163	PDI1	GPD	Δopi1	2	20	0.00766667	0.00326599	0.408	0.173657	0.425363	0.847145	0.0199696	0.00548336	0.521258	1.28413
178	PDI1	KAR2	Δopi1	0.5	20	0.0205	0.00694982	0.724	0.155084	0.978409	2.59337	0.0278658	0.00503322	0.912242	3.19313
178	PDI1	KAR2	Δopi1	2	20	0.0156667	0.00835863	0.578667	0.292462	0.869221	1.73112	0.0282821	0.00652078	0.738238	1.81866
177	PDI1	PDI1	Δopi1	0.5	20	0.0213333	0.0101522	0.653333	0.202933	1.01818	2.6988	0.0317845	0.0090231	1.04053	3.64217
177	PDI1	PDI1	Δopi1	2	20	0.018	0.00831865	0.536	0.264678	0.998679	1.98895	0.0353043	0.00584078	0.921535	2.27021
162	PDI1	Tef	Δopi1	0.5	20	0.0136667	0.00531664	0.590667	0.261939	0.652273	1.72892	0.0246527	0.00555007	0.807056	2.82494
162	PDI1	Tef	Δopi1	2	20	0.00883333	0.00552871	0.490667	0.265579	0.490092	0.976059	0.016817	0.003355	0.438969	1.08141
164	PDI1	GAL1	Δopi1	0.5	25	0.0235	0.0110408	0.765333	0.193737	0.620755	1.94291	0.0351775	0.0253367	0.706768	3.36745
164	PDI1	GAL1	Δopi1	2	25	0.0203333	0.0105767	0.866667	0.0941375	0.612626	1.4244	0.0247663	0.0147346	0.474951	1.3878
163	PDI1	GPD	Δopi1	0.5	25	0.0315	0.0107842	0.784	0.104491	0.832075	2.60433	0.0409062	0.0159545	0.821868	3.91585
163	PDI1	GPD	Δopi1	2	25	0.0261667	0.0115484	0.817333	0.168165	0.788379	1.83304	0.0356026	0.0212477	0.682765	1.99503
178	PDI1	KAR2	Δopi1	0.5	25	0.0385	0.00665582	0.869333	0.117594	1.01698	3.18307	0.0456301	0.0135035	0.916778	4.36806
178	PDI1	KAR2	Δopi1	2	25	0.029	0.00451664	0.697333	0.241498	0.873745	2.03152	0.0453227	0.0144008	0.86917	2.5397
177	PDI1	PDI1	Δopi1	0.5	25	0.0448333	0.00679461	0.809333	0.119858	1.18428	3.70669	0.057105	0.0156908	1.14732	5.46652
177	PDI1	PDI1	Δopi1	2	25	0.0365	0.00320936	0.858667	0.218982	1.09971	2.55692	0.0460678	0.0169521	0.883459	2.58145
162	PDI1	Tef	Δopi1	0.5	25	0.0336667	0.0117075	0.742667	0.241868	0.889308	2.78346	0.0521723	0.0321602	1.04822	4.99433
162	PDI1	Tef	Δopi1	2	25	0.0293333	0.0113959	0.812	0.223685	0.883788	2.05487	0.0421207	0.0264217	0.807763	2.36027
164	PDI1	GAL1	Δopi1	0.5	30	0.0628333	0.0215909	0.944	0.155949	0.83555	2.49433	0.0717194	0.0382636	0.829459	3.42763
164	PDI1	GAL1	Δopi1	2	30	0.0498333	0.0148784	1.044	0.0714647	0.782723	2.36177	0.0487773	0.0183797	0.537877	2.58316
163	PDI1	GPD	Δopi1	0.5	30	0.0911667	0.0136589	0.932	0.140764	1.21232	3.61909	0.0998858	0.0220493	1.15521	4.77377
163	PDI1	GPD	Δopi1	2	30	0.0785	0.028599	0.908	0.123054	1.23298	3.72038	0.0874684	0.0304441	0.964531	4.63218
178	PDI1	KAR2	Δopi1	0.5	30	0.0818333	0.0187874	0.921333	0.168355	1.08821	3.24858	0.0942151	0.0388115	1.08963	4.50275
178	PDI1	KAR2	Δopi1	2	30	0.085	0.0209762	0.926667	0.286492	1.33508	4.02844	0.108384	0.0665266	1.19518	5.73986
177	PDI1	PDI1	Δopi1	0.5	30	0.0825	0.0171668	0.929333	0.18096	1.09707	3.27505	0.0954348	0.0415579	1.10374	4.56105
177	PDI1	PDI1	Δopi1	2	30	0.0815	0.0172714	0.885333	0.197402	1.2801	3.86256	0.100843	0.0477835	1.11201	5.34046
162	PDI1	Tef	Δopi1	0.5	30	0.0958333	0.0214794	0.886667	0.197467	1.27438	3.80435	0.117452	0.0537152	1.35838	5.61331
162	PDI1	Tef	Δopi1	2	30	0.0865	0.0333572	0.828	0.227375	1.35864	4.09953	0.124171	0.088516	1.36925	6.57587
199	SIL1	GAL1	wt	0.5	20	0.008	0.00316228	0.856	0.189315	1.01205	1.01205	0.0097261	0.00345601	1.11451	1.11451
199	SIL1	GAL1	wt	2	20	0.0110833	0.0142603	0.442	0.0970473	1.22468	1.22468	0.0280011	0.0391553	1.80059	1.80059
197	SIL1	GPD	wt	0.5	20	0.008	0.00296648	0.849333	0.202428	1.01205	1.01205	0.0103097	0.00487337	1.18138	1.18138
197	SIL1	GPD	wt	2	20	0.007	0.002	0.758667	0.533982	0.773481	0.773481	0.0114423	0.00388274	0.735787	0.735787
201	SIL1	KAR2	wt	0.5	20	0.00666667	0.00166969	0.907333	0.251985	0.843373	0.843373	0.00793987	0.00285926	0.909826	0.909826
201	SIL1	KAR2	wt	2	20	0.00691667	0.00281096	0.469333	0.0629767	0.764273	0.764273	0.0147455	0.00575656	0.948194	0.948194
200	SIL1	PDI1	wt	0.5	20	0.00716667	0.00213698	0.94	0.220429	0.906627	0.906627	0.00811481	0.00313353	0.929872	0.929872
200	SIL1	PDI1	wt	2	20	0.0085	0.003937	0.482667	0.0361921	0.939227	0.939227	0.0174653	0.00736821	1.12309	1.12309
199	SIL1	GAL1	wt	0.5	25	0.011	0.00732369	0.951333	0.210024	0.909449	0.909449	0.011024	0.00464877	1.0553	1.0553
199	SIL1	GAL1	wt	2	25	0.0121667	0.0149717	0.636667	0.191749	0.852306	0.852306	0.0187507	0.0212734	1.05071	1.05071
197	SIL1	GPD	wt	0.5	25	0.00933333	0.00136626	1.04533	0.276211	0.771654	0.771654	0.00962406	0.0033416	0.921287	0.921287
197	SIL1	GPD	wt	2	25	0.00833333	0.00175119	0.624	0.139439	0.583771	0.583771	0.0134393	0.00137153	0.753081	0.753081
201	SIL1	KAR2	wt	0.5	25	0.00825	0.00142223	0.950667	0.199456	0.682087	0.682087	0.00899724	0.00232932	0.861283	0.861283
201	SIL1	KAR2	wt	2	25	0.00841667	0.00347611	0.630667	0.227922	0.589609	0.589609	0.0131739	0.00194375	0.738214	0.738214
200	SIL1	PDI1	wt	0.5	25	0.00966667	0.00225093	0.828	0.1218	0.799213	0.799213	0.0119016	0.00348699	1.13931	1.13931
200	SIL1	PDI1	wt	2	25	0.00833333	0.0036697	0.598667	0.106993	0.583771	0.583771	0.0134019	0.00385054	0.750985	0.750985
199	SIL1	GAL1	wt	0.5	30	0.02975	0.00696909	1.16067	0.136777	1.181	1.181	0.0256864	0.00570251	1.22761	1.22761
199	SIL1	GAL1	wt	2	30	0.0288333	0.0113845	0.907333	0.190225	1.36651	1.36651	0.0313627	0.00882117	1.66091	1.66091
197	SIL1	GPD	wt	0.5	30	0.0323333	0.00850098	1.03333	0.248318	1.28355	1.28355	0.031683	0.00548109	1.5142	1.5142
197	SIL1	GPD	wt	2	30	0.032	0.013813	0.933333	0.134549	1.51659	1.51659	0.0333936	0.0101084	1.76847	1.76847
201	SIL1	KAR2	wt	0.5	30	0.0334167	0.0047186	1.13933	0.0716117	1.32656	1.32656	0.0294205	0.00441326	1.40607	1.40607
201	SIL1	KAR2	wt	2	30	0.0278333	0.00693913	0.888	0.174689	1.31912	1.31912	0.0320768	0.00940774	1.69873	1.69873
200	SIL1	PDI1	wt	0.5	30	0.0371667	0.0170577	1.208	0.145899	1.47543	1.47543	0.0298366	0.0100008	1.42596	1.42596
200	SIL1	PDI1	wt	2	30	0.0335	0.0242714	1.08667	0.142091	1.58768	1.58768	0.0296477	0.0186229	1.57009	1.57009
212	SIL1	GAL1	Δopi1	0.5	20	0.0151667	0.00466775	0.585333	0.0755746	0.723864	1.91867	0.0270957	0.0104912	0.887032	3.10488
212	SIL1	GAL1	Δopi1	2	20	0.01275	0.00689038	0.339333	0.148268	0.707398	1.40884	0.0409903	0.0158054	1.06995	2.63584
210	SIL1	GPD	Δopi1	0.5	20	0.0226667	0.00571548	0.598667	0.142675	1.08182	2.86747	0.0413496	0.018126	1.35366	4.73824
210	SIL1	GPD	Δopi1	2	20	0.0191667	0.0116862	0.332	0.145723	1.06341	2.11786	0.054888	0.012919	1.43272	3.52952
214	SIL1	KAR2	Δopi1	0.5	20	0.0145833	0.00606717	0.596	0.10079	0.696023	1.84488	0.0256061	0.012508	0.838267	2.93419
214	SIL1	KAR2	Δopi1	2	20	0.011	0.0027961	0.297333	0.116073	0.610304	1.21547	0.0399363	0.011541	1.04244	2.56807
213	SIL1	PDI1	Δopi1	0.5	20	0.0155	0.00924662	0.617333	0.0933867	0.739773	1.96084	0.0274272	0.0192794	0.897884	3.14287
213	SIL1	PDI1	Δopi1	2	20	0.0103333	0.0010328	0.289333	0.0940014	0.573316	1.1418	0.0386059	0.0110954	1.00772	2.48252
212	SIL1	GAL1	Δopi1	0.5	25	0.0215833	0.00962439	0.697333	0.132767	0.570126	1.78445	0.0331058	0.0154374	0.665146	3.16914
212	SIL1	GAL1	Δopi1	2	25	0.0169167	0.0119731	0.43	0.122133	0.509684	1.18506	0.0398284	0.0209205	0.763804	2.23182
210	SIL1	GPD	Δopi1	0.5	25	0.0276667	0.00413118	0.718667	0.232973	0.730818	2.2874	0.0441091	0.0209012	0.886219	4.22246
210	SIL1	GPD	Δopi1	2	25	0.0258333	0.0134226	0.390667	0.0630259	0.778336	1.80969	0.0633758	0.0225937	1.21538	3.55132
214	SIL1	KAR2	Δopi1	0.5	25	0.01875	0.0078639	0.725333	0.163412	0.495283	1.5502	0.0288136	0.0157562	0.578908	2.75826
214	SIL1	KAR2	Δopi1	2	25	0.0129167	0.00375278	0.467333	0.190714	0.389168	0.904845	0.0307612	0.0107128	0.589919	1.72373
213	SIL1	PDI1	Δopi1	0.5	25	0.0188333	0.00917424	0.637333	0.0719407	0.497484	1.55709	0.0312605	0.0183724	0.62807	2.99249
213	SIL1	PDI1	Δopi1	2	25	0.0161667	0.00803534	0.414667	0.13545	0.487088	1.13252	0.0435237	0.026429	0.83467	2.43889
212	SIL1	GAL1	Δopi1	0.5	30	0.0743333	0.0145123	0.843333	0.245612	0.988475	2.95085	0.0997253	0.0443157	1.15336	4.7661
212	SIL1	GAL1	Δopi1	2	30	0.065	0.0124389	0.564	0.0751629	1.02094	3.08057	0.118987	0.0359942	1.31209	6.30133
210	SIL1	GPD	Δopi1	0.5	30	0.0716667	0.0191903	0.961333	0.216572	0.953014	2.84499	0.0813032	0.039953	0.940299	3.88566
210	SIL1	GPD	Δopi1	2	30	0.0661667	0.00856543	0.597333	0.142496	1.03927	3.13586	0.117718	0.0356526	1.2981	6.23417
214	SIL1	KAR2	Δopi1	0.5	30	0.0849167	0.0237734	0.92	0.208252	1.12921	3.37098	0.0998281	0.044461	1.15455	4.77101
214	SIL1	KAR2	Δopi1	2	30	0.0668333	0.0150323	0.748	0.261698	1.04974	3.16746	0.0965053	0.0280829	1.06418	5.11076
213	SIL1	PDI1	Δopi1	0.5	30	0.0795	0.0219977	0.969333	0.321165	1.05718	3.15595	0.0914837	0.0391368	1.05804	4.37222
213	SIL1	PDI1	Δopi1	2	30	0.067	0.0134759	0.573333	0.105061	1.05236	3.17536	0.122202	0.0431431	1.34754	6.4716
