# Supplementary material for: Enhancing antibody folding and secretion by tailoring the Saccharomyces cerevisiae endoplasmic reticulum
Source: Microb Cell Fact. 2016 May 23;15:87. doi: 10.1186/s12934-016-0488-5 (PMC4878073; doi:10.1186/s12934-016-0488-5)
Supplement: Supplementary file 3 — 10.1186/s12934-016-0488-5 Screening results for all the strains with double gene additions grouped by strain background, temperature and induction strength. First, the values for the background strain standards are listed, to which the normalization is done always using the reference from the same condition. [AB] stands for antibody titer and SD for standard deviation and specific product yield is defined as [AB]/OD600. The values are means from three biological and two technical replicates. [file 12934_2016_488_MOESM4_ESM.xlsx]

## Sheet: Sheet1
Strain number	Element 1	Element 2	Strain background	Induction (% galactose)	Temperature (°C )	Mean [AB] (µg/ml)	SD [AB]	Mean OD600	SD OD600	Mean [AB] normalized to strain background	Mean [AB] normalized to wild-type	Mean specific product yield (µg/ml/OD600)	SD specific product yield	Mean specific product yield normalized to strain background	Mean specific product yield normalized to wild-type
73			wt	0.5	20	0.00790476	0.00405336	0.923619	0.165703	1	1	0.0087268	0.00433626	1	1
73			wt	2	20	0.00905	0.0111354	0.687	0.198808	1	1	0.0155511	0.0237712	1	1
73			wt	0.5	25	0.0120952	0.00681036	1.14762	0.238486	1	1	0.0104463	0.00442433	1	1
73			wt	2	25	0.014275	0.0159711	0.8684	0.245987	1	1	0.0178457	0.0216058	1	1
73			wt	0.5	30	0.0251905	0.00971104	1.24152	0.177301	1	1	0.0209239	0.00900018	1	1
73			wt	2	30	0.0211	0.0102277	1.1052	0.215251	1	1	0.0188828	0.00847807	1	1
83			Δopi1	0.5	20	0.0209524	0.00723121	0.701905	0.216857	1	2.6506	0.0305465	0.00734158	1	3.50031
83			Δopi1	2	20	0.0180238	0.0113492	0.509143	0.189371	1	1.99158	0.0383103	0.02418	1	2.46351
83			Δopi1	0.5	25	0.0378571	0.0112088	0.843238	0.240483	1	3.12992	0.0497723	0.0225953	1	4.76458
83			Δopi1	2	25	0.0331905	0.0161385	0.664952	0.205231	1	2.32508	0.0521448	0.0251126	1	2.92198
83			Δopi1	0.5	30	0.0752	0.0196484	0.941	0.194424	1	2.98526	0.0864652	0.0369791	1	4.13237
83			Δopi1	2	30	0.0636667	0.024093	0.744	0.158012	1	3.01738	0.0906849	0.0452881	1	4.80252
417	CPR5-P(GPD)	ERO1-P(GAL1)	wt	0.5	20	0.008	0.00464758	0.916	0.0643988	1.01205	1.01205	0.00857482	0.0048592	0.982585	0.982585
417	CPR5-P(GPD)	ERO1-P(GAL1)	wt	2	20	0.0045	0.00151658	0.596	0.0357771	0.497238	0.497238	0.0076284	0.00286458	0.490538	0.490538
418	CPR5-P(GPD)	ERO1-P(GPD)	wt	0.5	20	0.007	0.00394968	0.92	0.0283972	0.885542	0.885542	0.00757654	0.00427126	0.868192	0.868192
418	CPR5-P(GPD)	ERO1-P(GPD)	wt	2	20	0.00616667	0.00116905	0.696	0.190023	0.6814	0.6814	0.00921109	0.00230778	0.592311	0.592311
419	CPR5-P(GPD)	ERO1-P(TEF)	wt	0.5	20	0.00733333	0.0034448	0.882667	0.115618	0.927711	0.927711	0.00836221	0.00371515	0.958221	0.958221
419	CPR5-P(GPD)	ERO1-P(TEF)	wt	2	20	0.00666667	0.00280476	0.685333	0.0981319	0.736648	0.736648	0.00955249	0.00339196	0.614264	0.614264
405	CPR5-P(GPD)	PDI1-P(GPD)	wt	0.5	20	0.00383333	0.00116905	0.906667	0.0848402	0.48494	0.48494	0.00418087	0.0009476	0.479084	0.479084
405	CPR5-P(GPD)	PDI1-P(GPD)	wt	2	20	0.00316667	0.0030605	0.48	0.0155949	0.349908	0.349908	0.00652232	0.00625829	0.419412	0.419412
407	CPR5-P(GPD)	PDI1-P(KAR2)	wt	0.5	20	0.00616667	0.00337145	0.969333	0.0888204	0.78012	0.78012	0.00618588	0.00291378	0.708837	0.708837
407	CPR5-P(GPD)	PDI1-P(KAR2)	wt	2	20	0.0045	0.0013784	0.542667	0.0751603	0.497238	0.497238	0.00867471	0.00370807	0.55782	0.55782
417	CPR5-P(GPD)	ERO1-P(GAL1)	wt	0.5	25	0.0145	0.00939681	1.052	0.106673	1.19882	1.19882	0.0146161	0.00989481	1.39916	1.39916
417	CPR5-P(GPD)	ERO1-P(GAL1)	wt	2	25	0.00983333	0.0063692	0.661333	0.0600089	0.68885	0.68885	0.0149084	0.0091256	0.835406	0.835406
418	CPR5-P(GPD)	ERO1-P(GPD)	wt	0.5	25	0.0143333	0.00763326	1.02933	0.110292	1.18504	1.18504	0.0146688	0.00842334	1.4042	1.4042
418	CPR5-P(GPD)	ERO1-P(GPD)	wt	2	25	0.0105	0.00413521	0.578667	0.0297904	0.735552	0.735552	0.0184523	0.00800847	1.03399	1.03399
419	CPR5-P(GPD)	ERO1-P(TEF)	wt	0.5	25	0.0141667	0.00604704	1.012	0.167466	1.17126	1.17126	0.0150365	0.00763847	1.43941	1.43941
419	CPR5-P(GPD)	ERO1-P(TEF)	wt	2	25	0.0118333	0.00402078	0.681333	0.0751603	0.828955	0.828955	0.0171163	0.00420122	0.959125	0.959125
405	CPR5-P(GPD)	PDI1-P(GPD)	wt	0.5	25	0.00716667	0.00348807	1.244	0.136657	0.59252	0.59252	0.00605723	0.00332442	0.579844	0.579844
405	CPR5-P(GPD)	PDI1-P(GPD)	wt	2	25	0.00716667	0.00116905	0.744	0.0393548	0.502043	0.502043	0.00960303	0.00120287	0.538114	0.538114
407	CPR5-P(GPD)	PDI1-P(KAR2)	wt	0.5	25	0.0101667	0.0063692	1.04667	0.521835	0.840551	0.840551	0.0180007	0.0199696	1.72316	1.72316
407	CPR5-P(GPD)	PDI1-P(KAR2)	wt	2	25	0.00933333	0.0039833	0.742667	0.0630259	0.653824	0.653824	0.0129784	0.00612871	0.727256	0.727256
417	CPR5-P(GPD)	ERO1-P(GAL1)	wt	0.5	30	0.0326667	0.00631401	1.94133	0.960775	1.29679	1.29679	0.0208389	0.00985484	0.995937	0.995937
417	CPR5-P(GPD)	ERO1-P(GAL1)	wt	2	30	0.0271667	0.00661564	0.953333	0.253041	1.28752	1.28752	0.0288532	0.00382893	1.52802	1.52802
418	CPR5-P(GPD)	ERO1-P(GPD)	wt	0.5	30	0.0288333	0.0033116	1.22667	0.156167	1.14461	1.14461	0.0236969	0.00314009	1.13253	1.13253
418	CPR5-P(GPD)	ERO1-P(GPD)	wt	2	30	0.024	0.00464758	0.941333	0.260887	1.13744	1.13744	0.0270736	0.00801906	1.43377	1.43377
419	CPR5-P(GPD)	ERO1-P(TEF)	wt	0.5	30	0.029	0.0045607	1.188	0.227037	1.15123	1.15123	0.0247689	0.0038525	1.18376	1.18376
419	CPR5-P(GPD)	ERO1-P(TEF)	wt	2	30	0.024	0.002	1.02933	0.211579	1.13744	1.13744	0.0244459	0.00661758	1.29461	1.29461
405	CPR5-P(GPD)	PDI1-P(GPD)	wt	0.5	30	0.0163333	0.0051251	1.25467	0.0608561	0.648393	0.648393	0.0131788	0.00463157	0.629844	0.629844
405	CPR5-P(GPD)	PDI1-P(GPD)	wt	2	30	0.0118333	0.0022286	0.917333	0.194001	0.560821	0.560821	0.0132084	0.00264881	0.699497	0.699497
407	CPR5-P(GPD)	PDI1-P(KAR2)	wt	0.5	30	0.0236667	0.00467618	1.03733	0.474695	0.939509	0.939509	0.0277079	0.0140155	1.32422	1.32422
407	CPR5-P(GPD)	PDI1-P(KAR2)	wt	2	30	0.0225	0.0119624	1.12133	0.0933867	1.06635	1.06635	0.0200391	0.0101517	1.06124	1.06124
436	CPR5-P(GPD)	ERO1-P(GAL1)	Δopi1	0.5	20	0.0261667	0.0141904	0.796	0.0371806	1.24886	3.31024	0.0325502	0.0168678	1.0656	3.72991
436	CPR5-P(GPD)	ERO1-P(GAL1)	Δopi1	2	20	0.0155	0.0108582	0.473333	0.0506386	0.859974	1.71271	0.0352148	0.0283669	0.919199	2.26446
437	CPR5-P(GPD)	ERO1-P(GPD)	Δopi1	0.5	20	0.0178333	0.00893122	0.786667	0.039409	0.851136	2.25602	0.0231282	0.0125595	0.757149	2.65025
437	CPR5-P(GPD)	ERO1-P(GPD)	Δopi1	2	20	0.0136667	0.00985224	0.466667	0.0352968	0.758256	1.51013	0.0301136	0.0229739	0.786045	1.93643
438	CPR5-P(GPD)	ERO1-P(TEF)	Δopi1	0.5	20	0.0196667	0.00861781	0.850667	0.0414665	0.938636	2.48795	0.0235364	0.0111789	0.770511	2.69703
438	CPR5-P(GPD)	ERO1-P(TEF)	Δopi1	2	20	0.0151667	0.00913053	0.552	0.158028	0.84148	1.67587	0.0298707	0.0220964	0.779703	1.92081
424	CPR5-P(GPD)	PDI1-P(GPD)	Δopi1	0.5	20	0.0161667	0.00806602	0.842667	0.139936	0.771591	2.04518	0.0202244	0.00988599	0.662084	2.3175
424	CPR5-P(GPD)	PDI1-P(GPD)	Δopi1	2	20	0.00958333	0.0125297	0.584	0.113445	0.531704	1.05893	0.0207081	0.0321997	0.540535	1.33161
426	CPR5-P(GPD)	PDI1-P(KAR2)	Δopi1	0.5	20	0.0168333	0.00685322	0.837333	0.0650251	0.803409	2.12952	0.0197331	0.00684348	0.646002	2.2612
426	CPR5-P(GPD)	PDI1-P(KAR2)	Δopi1	2	20	0.0195	0.00859651	0.622667	0.121132	1.0819	2.1547	0.0323559	0.016569	0.844574	2.08062
436	CPR5-P(GPD)	ERO1-P(GAL1)	Δopi1	0.5	25	0.0478333	0.0223196	0.881333	0.0957552	1.26352	3.95472	0.0567534	0.0305738	1.14026	5.43286
436	CPR5-P(GPD)	ERO1-P(GAL1)	Δopi1	2	25	0.0315	0.00838451	0.448	0.104123	0.949067	2.20665	0.0717121	0.01587	1.37525	4.01845
437	CPR5-P(GPD)	ERO1-P(GPD)	Δopi1	0.5	25	0.038	0.0145465	0.836	0.134057	1.00377	3.14173	0.0486977	0.0251696	0.97841	4.66171
437	CPR5-P(GPD)	ERO1-P(GPD)	Δopi1	2	25	0.033	0.00303315	0.608	0.0973899	0.994261	2.31173	0.0550654	0.00771774	1.05601	3.08564
438	CPR5-P(GPD)	ERO1-P(TEF)	Δopi1	0.5	25	0.035	0.0153232	1.05467	0.17256	0.924528	2.8937	0.0353785	0.0177077	0.710807	3.38669
438	CPR5-P(GPD)	ERO1-P(TEF)	Δopi1	2	25	0.031	0.00303315	0.481333	0.190874	0.934003	2.17163	0.0759534	0.0356159	1.45659	4.25612
424	CPR5-P(GPD)	PDI1-P(GPD)	Δopi1	0.5	25	0.0295	0.00724569	0.9368	0.0850579	0.779245	2.43898	0.0313462	0.00628457	0.629792	3.00069
424	CPR5-P(GPD)	PDI1-P(GPD)	Δopi1	2	25	0.0125	0.0106728	0.689333	0.0661312	0.376614	0.875657	0.0184412	0.0164354	0.353654	1.03337
426	CPR5-P(GPD)	PDI1-P(KAR2)	Δopi1	0.5	25	0.0321667	0.0116519	1.024	0.0972584	0.849686	2.65945	0.0324946	0.0140175	0.652864	3.11062
426	CPR5-P(GPD)	PDI1-P(KAR2)	Δopi1	2	25	0.027	0.00451664	0.613333	0.0561522	0.813486	1.89142	0.0443163	0.00874848	0.849869	2.4833
436	CPR5-P(GPD)	ERO1-P(GAL1)	Δopi1	0.5	30	0.067	0.0043589	1.1872	0.391606	0.890957	2.65974	0.0614292	0.0195833	0.71045	2.93584
436	CPR5-P(GPD)	ERO1-P(GAL1)	Δopi1	2	30	0.0558333	0.00630608	0.653333	0.101467	0.876963	2.64613	0.0885572	0.0247251	0.976537	4.68984
437	CPR5-P(GPD)	ERO1-P(GPD)	Δopi1	0.5	30	0.0625	0.0107471	1.19067	0.294685	0.831117	2.4811	0.0545686	0.0140337	0.631105	2.60796
437	CPR5-P(GPD)	ERO1-P(GPD)	Δopi1	2	30	0.0566667	0.00722957	0.665333	0.13672	0.890052	2.68562	0.0884405	0.0230396	0.97525	4.68366
438	CPR5-P(GPD)	ERO1-P(TEF)	Δopi1	0.5	30	0.0598333	0.00837655	1.244	0.196969	0.795656	2.37524	0.0487537	0.00767295	0.563854	2.33005
438	CPR5-P(GPD)	ERO1-P(TEF)	Δopi1	2	30	0.0571667	0.00652431	0.781333	0.0795454	0.897906	2.70932	0.0735628	0.00971276	0.811191	3.89576
424	CPR5-P(GPD)	PDI1-P(GPD)	Δopi1	0.5	30	0.0466667	0.00920598	0.911556	0.247406	0.620567	1.85255	0.0570081	0.0270349	0.659318	2.72455
424	CPR5-P(GPD)	PDI1-P(GPD)	Δopi1	2	30	0.0373	0.0144149	0.8896	0.310373	0.585864	1.76777	0.0454618	0.0237496	0.501316	2.40758
426	CPR5-P(GPD)	PDI1-P(KAR2)	Δopi1	0.5	30	0.065	0.0091214	1.03867	0.073872	0.864362	2.58034	0.0625699	0.00737215	0.723643	2.99036
426	CPR5-P(GPD)	PDI1-P(KAR2)	Δopi1	2	30	0.0473333	0.00557375	0.701333	0.0324633	0.743455	2.24329	0.067396	0.00613422	0.743189	3.56918
414	CPR5-P(KAR2)	ERO1-P(GAL1)	wt	0.5	20	0.00583333	0.00299444	0.893333	0.0432789	0.737952	0.737952	0.00646675	0.00310583	0.741022	0.741022
414	CPR5-P(KAR2)	ERO1-P(GAL1)	wt	2	20	0.00433333	0.00216025	0.652	0.189416	0.478821	0.478821	0.00735591	0.00486784	0.473015	0.473015
415	CPR5-P(KAR2)	ERO1-P(GPD)	wt	0.5	20	0.0065	0.00344964	0.905333	0.0109301	0.822289	0.822289	0.00720849	0.00389892	0.826018	0.826018
415	CPR5-P(KAR2)	ERO1-P(GPD)	wt	2	20	0.00433333	0.0018619	0.594667	0.0615879	0.478821	0.478821	0.00739272	0.00341707	0.475383	0.475383
416	CPR5-P(KAR2)	ERO1-P(TEF)	wt	0.5	20	0.00766667	0.00557375	0.924	0.0715542	0.96988	0.96988	0.00818425	0.00593851	0.937829	0.937829
416	CPR5-P(KAR2)	ERO1-P(TEF)	wt	2	20	0.00366667	0.00121106	0.568	0.069097	0.405157	0.405157	0.00655465	0.00240267	0.421491	0.421491
411	CPR5-P(KAR2)	PDI1-P(GAL1)	wt	0.5	20	0.005	0.00236643	0.881333	0.0480444	0.63253	0.63253	0.00581071	0.00309533	0.665846	0.665846
411	CPR5-P(KAR2)	PDI1-P(GAL1)	wt	2	20	0.006	0.00583095	0.684	0.0734084	0.662983	0.662983	0.00951579	0.00996538	0.611905	0.611905
412	CPR5-P(KAR2)	PDI1-P(GPD)	wt	0.5	20	0.00383333	0.0016967	0.991333	0.121982	0.48494	0.48494	0.0038894	0.00166841	0.445684	0.445684
412	CPR5-P(KAR2)	PDI1-P(GPD)	wt	2	20	0.00416667	0.00380988	0.579333	0.0466736	0.460405	0.460405	0.00722742	0.00673551	0.464753	0.464753
404	CPR5-P(KAR2)	PDI1-P(KAR2)	wt	0.5	20	0.007	0.00374166	1.07067	0.160053	0.885542	0.885542	0.00672314	0.00395036	0.770402	0.770402
404	CPR5-P(KAR2)	PDI1-P(KAR2)	wt	2	20	0.011	0.0147377	0.557333	0.0699562	1.21547	1.21547	0.0195721	0.0260812	1.25856	1.25856
413	CPR5-P(KAR2)	PDI1-P(TEF)	wt	0.5	20	0.00533333	0.00196638	0.917333	0.0508907	0.674699	0.674699	0.00575658	0.00192501	0.659643	0.659643
413	CPR5-P(KAR2)	PDI1-P(TEF)	wt	2	20	0.007	0.00613188	0.601333	0.0450185	0.773481	0.773481	0.0122313	0.0114206	0.78652	0.78652
414	CPR5-P(KAR2)	ERO1-P(GAL1)	wt	0.5	25	0.0128333	0.0063692	1.00533	0.0570567	1.06102	1.06102	0.0128518	0.00629865	1.23027	1.23027
414	CPR5-P(KAR2)	ERO1-P(GAL1)	wt	2	25	0.009	0.00316228	0.92	0.449868	0.630473	0.630473	0.0103089	0.00169808	0.57767	0.57767
415	CPR5-P(KAR2)	ERO1-P(GPD)	wt	0.5	25	0.0121667	0.00708284	0.929333	0.113156	1.00591	1.00591	0.014046	0.00964882	1.34458	1.34458
415	CPR5-P(KAR2)	ERO1-P(GPD)	wt	2	25	0.00733333	0.00216025	1.03067	0.639863	0.513719	0.513719	0.00828376	0.00252328	0.464188	0.464188
416	CPR5-P(KAR2)	ERO1-P(TEF)	wt	0.5	25	0.0136667	0.00937372	1.00933	0.0649266	1.12992	1.12992	0.0134479	0.00947215	1.28734	1.28734
416	CPR5-P(KAR2)	ERO1-P(TEF)	wt	2	25	0.00816667	0.00453505	0.626667	0.039409	0.572096	0.572096	0.0128469	0.00653509	0.719888	0.719888
411	CPR5-P(KAR2)	PDI1-P(GAL1)	wt	0.5	25	0.00733333	0.000816497	1.13333	0.20597	0.606299	0.606299	0.00667747	0.00151015	0.639218	0.639218
411	CPR5-P(KAR2)	PDI1-P(GAL1)	wt	2	25	0.00833333	0.00568038	0.961333	0.395565	0.583771	0.583771	0.0103455	0.00907117	0.579722	0.579722
412	CPR5-P(KAR2)	PDI1-P(GPD)	wt	0.5	25	0.00916667	0.00318614	1.20667	0.202208	0.757874	0.757874	0.00787793	0.00319825	0.754135	0.754135
412	CPR5-P(KAR2)	PDI1-P(GPD)	wt	2	25	0.00866667	0.00242462	0.940667	0.386337	0.607122	0.607122	0.0107079	0.00523722	0.600025	0.600025
404	CPR5-P(KAR2)	PDI1-P(KAR2)	wt	0.5	25	0.0141667	0.00627429	1.25067	0.0511416	1.17126	1.17126	0.0112496	0.00465356	1.0769	1.0769
404	CPR5-P(KAR2)	PDI1-P(KAR2)	wt	2	25	0.0183333	0.017224	0.736	0.117739	1.2843	1.2843	0.0234541	0.0194442	1.31427	1.31427
413	CPR5-P(KAR2)	PDI1-P(TEF)	wt	0.5	25	0.0108333	0.00240139	0.990667	0.215565	0.895669	0.895669	0.0112896	0.003445	1.08072	1.08072
413	CPR5-P(KAR2)	PDI1-P(TEF)	wt	2	25	0.00966667	0.00417931	0.957333	0.443208	0.677175	0.677175	0.0113934	0.00666679	0.638439	0.638439
414	CPR5-P(KAR2)	ERO1-P(GAL1)	wt	0.5	30	0.0301667	0.00679461	1.18933	0.11372	1.19754	1.19754	0.0251457	0.0034003	1.20177	1.20177
414	CPR5-P(KAR2)	ERO1-P(GAL1)	wt	2	30	0.023	0.00737564	1.00933	0.396986	1.09005	1.09005	0.0239024	0.00460382	1.26583	1.26583
415	CPR5-P(KAR2)	ERO1-P(GPD)	wt	0.5	30	0.0296667	0.0146242	1.46933	0.459876	1.17769	1.17769	0.0219491	0.0117126	1.049	1.049
415	CPR5-P(KAR2)	ERO1-P(GPD)	wt	2	30	0.018	0.002	0.918667	0.139592	0.853081	0.853081	0.0198296	0.00260207	1.05014	1.05014
416	CPR5-P(KAR2)	ERO1-P(TEF)	wt	0.5	30	0.0282	0.00408656	1.7592	0.657519	1.11947	1.11947	0.0180197	0.00682751	0.861201	0.861201
416	CPR5-P(KAR2)	ERO1-P(TEF)	wt	2	30	0.0201667	0.00762671	0.934667	0.266805	0.955766	0.955766	0.021606	0.0050049	1.14422	1.14422
411	CPR5-P(KAR2)	PDI1-P(GAL1)	wt	0.5	30	0.0126667	0.00206559	1.21867	0.133163	0.502836	0.502836	0.0103621	0.000818683	0.495229	0.495229
411	CPR5-P(KAR2)	PDI1-P(GAL1)	wt	2	30	0.00966667	0.00196638	1.01333	0.0559238	0.458136	0.458136	0.00952617	0.00177935	0.50449	0.50449
412	CPR5-P(KAR2)	PDI1-P(GPD)	wt	0.5	30	0.0185	0.0043589	1.16	0.278771	0.734405	0.734405	0.0171222	0.00666686	0.818308	0.818308
412	CPR5-P(KAR2)	PDI1-P(GPD)	wt	2	30	0.01425	0.0040704	0.987333	0.170568	0.675355	0.675355	0.0148163	0.00518471	0.784644	0.784644
404	CPR5-P(KAR2)	PDI1-P(KAR2)	wt	0.5	30	0.0185	0.00476445	1.28133	0.393878	0.734405	0.734405	0.0146901	0.00165605	0.702074	0.702074
404	CPR5-P(KAR2)	PDI1-P(KAR2)	wt	2	30	0.0151667	0.00278687	0.954667	0.0615879	0.718799	0.718799	0.0158523	0.00238202	0.839509	0.839509
413	CPR5-P(KAR2)	PDI1-P(TEF)	wt	0.5	30	0.019	0.00525357	1.34133	0.192211	0.754253	0.754253	0.0140779	0.00257165	0.672817	0.672817
413	CPR5-P(KAR2)	PDI1-P(TEF)	wt	2	30	0.0133333	0.00326599	1.004	0.208215	0.631912	0.631912	0.0133371	0.00204653	0.706309	0.706309
433	CPR5-P(KAR2)	ERO1-P(GAL1)	Δopi1	0.5	20	0.021	0.00442719	0.708	0.0562281	1.00227	2.65663	0.0295707	0.00496078	0.968055	3.38849
433	CPR5-P(KAR2)	ERO1-P(GAL1)	Δopi1	2	20	0.0168333	0.0145934	0.482667	0.0297904	0.93395	1.86004	0.0352258	0.0311619	0.919486	2.26517
434	CPR5-P(KAR2)	ERO1-P(GPD)	Δopi1	0.5	20	0.02	0.00384708	0.765333	0.0608561	0.954545	2.53012	0.0265186	0.00701867	0.868139	3.03875
434	CPR5-P(KAR2)	ERO1-P(GPD)	Δopi1	2	20	0.0208333	0.0178596	0.477333	0.0724725	1.15588	2.30203	0.0480764	0.0453117	1.25492	3.09151
435	CPR5-P(KAR2)	ERO1-P(TEF)	Δopi1	0.5	20	0.0171667	0.00633772	0.869333	0.0414665	0.819318	2.17169	0.0200033	0.00816214	0.654846	2.29216
435	CPR5-P(KAR2)	ERO1-P(TEF)	Δopi1	2	20	0.0155	0.0112916	0.470667	0.0423824	0.859974	1.71271	0.0321226	0.0217517	0.838485	2.06562
430	CPR5-P(KAR2)	PDI1-P(GAL1)	Δopi1	0.5	20	0.0158333	0.00624233	0.757333	0.0218602	0.755682	2.00301	0.0207569	0.00782143	0.679519	2.37853
430	CPR5-P(KAR2)	PDI1-P(GAL1)	Δopi1	2	20	0.0196667	0.0173513	0.552	0.142571	1.09115	2.17311	0.0391294	0.0391999	1.02138	2.51618
431	CPR5-P(KAR2)	PDI1-P(GPD)	Δopi1	0.5	20	0.0166667	0.00729051	0.859333	0.33544	0.795455	2.10843	0.0224657	0.0151397	0.73546	2.57433
431	CPR5-P(KAR2)	PDI1-P(GPD)	Δopi1	2	20	0.01825	0.0175661	0.556	0.111296	1.01255	2.01657	0.0343758	0.0322851	0.897299	2.21051
423	CPR5-P(KAR2)	PDI1-P(KAR2)	Δopi1	0.5	20	0.0133333	0.00958471	0.756	0.0378629	0.636364	1.68675	0.017763	0.0125073	0.581507	2.03545
423	CPR5-P(KAR2)	PDI1-P(KAR2)	Δopi1	2	20	0.008	0.00252982	0.484	0.0456771	0.443857	0.883978	0.0168778	0.00634857	0.440555	1.08531
432	CPR5-P(KAR2)	PDI1-P(TEF)	Δopi1	0.5	20	0.0149167	0.00311764	0.870667	0.070846	0.711932	1.88705	0.0171726	0.00374839	0.562178	1.9678
432	CPR5-P(KAR2)	PDI1-P(TEF)	Δopi1	2	20	0.0100833	0.011469	0.59	0.0883876	0.559445	1.11418	0.018052	0.0209727	0.471204	1.16082
433	CPR5-P(KAR2)	ERO1-P(GAL1)	Δopi1	0.5	25	0.0378333	0.0127188	0.906667	0.158244	0.999371	3.12795	0.0446124	0.0200322	0.89633	4.27064
433	CPR5-P(KAR2)	ERO1-P(GAL1)	Δopi1	2	25	0.025	0.0089666	1.144	0.886492	0.753228	1.75131	0.0355091	0.0215986	0.68097	1.98978
434	CPR5-P(KAR2)	ERO1-P(GPD)	Δopi1	0.5	25	0.0394	0.00572713	0.78	0.120897	1.04075	3.25748	0.0520111	0.013767	1.04498	4.9789
434	CPR5-P(KAR2)	ERO1-P(GPD)	Δopi1	2	25	0.032	0.0183194	0.477333	0.0599021	0.964132	2.24168	0.066418	0.033692	1.27372	3.72179
435	CPR5-P(KAR2)	ERO1-P(TEF)	Δopi1	0.5	25	0.0436667	0.021621	0.953333	0.0722957	1.15346	3.61024	0.0461357	0.0222098	0.926934	4.41645
435	CPR5-P(KAR2)	ERO1-P(TEF)	Δopi1	2	25	0.0311667	0.00966264	0.597333	0.0908156	0.939024	2.1833	0.051989	0.0121573	0.997012	2.91325
430	CPR5-P(KAR2)	PDI1-P(GAL1)	Δopi1	0.5	25	0.0328333	0.00614546	0.977333	0.129112	0.867296	2.71457	0.0337827	0.00648621	0.678745	3.23393
430	CPR5-P(KAR2)	PDI1-P(GAL1)	Δopi1	2	25	0.0235	0.00973139	0.562667	0.103774	0.708034	1.64623	0.0416317	0.0161774	0.798385	2.33287
431	CPR5-P(KAR2)	PDI1-P(GPD)	Δopi1	0.5	25	0.0299167	0.0158198	1.038	0.276316	0.790252	2.47343	0.0332456	0.0206474	0.667954	3.18252
431	CPR5-P(KAR2)	PDI1-P(GPD)	Δopi1	2	25	0.0256667	0.0127802	0.666667	0.0891713	0.773314	1.79802	0.0403161	0.0206369	0.773157	2.25915
423	CPR5-P(KAR2)	PDI1-P(KAR2)	Δopi1	0.5	25	0.0293333	0.019745	1.024	0.117139	0.774843	2.4252	0.0300136	0.0202548	0.603018	2.87313
423	CPR5-P(KAR2)	PDI1-P(KAR2)	Δopi1	2	25	0.0201667	0.0106661	1.81333	1.81913	0.607604	1.41273	0.0174501	0.0120736	0.334648	0.977835
432	CPR5-P(KAR2)	PDI1-P(TEF)	Δopi1	0.5	25	0.02725	0.00878144	0.922667	0.117344	0.719811	2.25295	0.0302395	0.0120388	0.607557	2.89475
432	CPR5-P(KAR2)	PDI1-P(TEF)	Δopi1	2	25	0.0185	0.0144505	0.659333	0.0995237	0.557389	1.29597	0.0293062	0.022897	0.562016	1.6422
433	CPR5-P(KAR2)	ERO1-P(GAL1)	Δopi1	0.5	30	0.0581667	0.0102062	0.866667	0.0664851	0.773493	2.30907	0.0678547	0.0149394	0.784763	3.24293
433	CPR5-P(KAR2)	ERO1-P(GAL1)	Δopi1	2	30	0.0515	0.00609098	1	0.436818	0.808901	2.44076	0.0605726	0.0252486	0.667946	3.20782
434	CPR5-P(KAR2)	ERO1-P(GPD)	Δopi1	0.5	30	0.0601667	0.00495648	1.02933	0.268622	0.800089	2.38847	0.0614109	0.0143485	0.710238	2.93497
434	CPR5-P(KAR2)	ERO1-P(GPD)	Δopi1	2	30	0.049	0.00701427	0.693333	0.0906039	0.769634	2.32227	0.0707701	0.00562768	0.780395	3.74786
435	CPR5-P(KAR2)	ERO1-P(TEF)	Δopi1	0.5	30	0.0628333	0.00970395	1.14533	0.104695	0.83555	2.49433	0.0554935	0.0115703	0.641802	2.65216
435	CPR5-P(KAR2)	ERO1-P(TEF)	Δopi1	2	30	0.0506667	0.00301109	0.612	0.121484	0.795812	2.40126	0.0853285	0.0162827	0.940934	4.51885
430	CPR5-P(KAR2)	PDI1-P(GAL1)	Δopi1	0.5	30	0.0543333	0.00935236	1.04133	0.168962	0.722518	2.1569	0.0522679	0.00535251	0.604496	2.498
430	CPR5-P(KAR2)	PDI1-P(GAL1)	Δopi1	2	30	0.0463333	0.00496655	0.653333	0.159292	0.727749	2.19589	0.0731723	0.0116121	0.806886	3.87508
431	CPR5-P(KAR2)	PDI1-P(GPD)	Δopi1	0.5	30	0.06475	0.0082586	1.05	0.208416	0.861037	2.57042	0.063078	0.00915858	0.729519	3.01464
431	CPR5-P(KAR2)	PDI1-P(GPD)	Δopi1	2	30	0.0525	0.00994073	0.924667	0.19935	0.824607	2.48815	0.0582445	0.0120304	0.642273	3.08453
423	CPR5-P(KAR2)	PDI1-P(KAR2)	Δopi1	0.5	30	0.0625	0.00609098	0.98	0.203175	0.831117	2.4811	0.0650007	0.00773449	0.751756	3.10653
423	CPR5-P(KAR2)	PDI1-P(KAR2)	Δopi1	2	30	0.0535	0.0136492	0.772	0.121484	0.840314	2.53555	0.0694988	0.013594	0.766376	3.68054
432	CPR5-P(KAR2)	PDI1-P(TEF)	Δopi1	0.5	30	0.0501667	0.0123055	1.07333	0.108079	0.66711	1.99149	0.0476402	0.0140727	0.550976	2.27684
432	CPR5-P(KAR2)	PDI1-P(TEF)	Δopi1	2	30	0.0438889	0.00682723	0.904	0.33118	0.689354	2.08004	0.0547679	0.0214271	0.603937	2.90042
409	CPR5-P(PDI1)	PDI1-P(PDI1)	wt	0.5	20	0.0055	0.00258844	0.882667	0.0487059	0.695783	0.695783	0.00612641	0.00257793	0.702022	0.702022
409	CPR5-P(PDI1)	PDI1-P(PDI1)	wt	2	20	0.0065	0.00546809	0.681333	0.132053	0.718232	0.718232	0.0108709	0.010696	0.699043	0.699043
409	CPR5-P(PDI1)	PDI1-P(PDI1)	wt	0.5	25	0.0075	0.00176068	1.22267	0.224609	0.620079	0.620079	0.00656114	0.00285341	0.628082	0.628082
409	CPR5-P(PDI1)	PDI1-P(PDI1)	wt	2	25	0.0095	0.00361939	0.850667	0.299019	0.665499	0.665499	0.0117083	0.00508342	0.656086	0.656086
409	CPR5-P(PDI1)	PDI1-P(PDI1)	wt	0.5	30	0.0151667	0.00343026	1.10267	0.198566	0.602079	0.602079	0.0136552	0.000954877	0.652613	0.652613
409	CPR5-P(PDI1)	PDI1-P(PDI1)	wt	2	30	0.0148333	0.0063692	1.00933	0.132149	0.703002	0.703002	0.0148754	0.00603071	0.787774	0.787774
428	CPR5-P(PDI1)	PDI1-P(PDI1)	Δopi1	0.5	20	0.0173333	0.00539135	0.790667	0.065613	0.827273	2.19277	0.0216739	0.00542902	0.709538	2.4836
428	CPR5-P(PDI1)	PDI1-P(PDI1)	Δopi1	2	20	0.0155	0.011929	0.557333	0.159372	0.859974	1.71271	0.0346298	0.0348422	0.90393	2.22684
428	CPR5-P(PDI1)	PDI1-P(PDI1)	Δopi1	0.5	25	0.0398333	0.0164124	0.874667	0.0332425	1.0522	3.29331	0.0459712	0.0204202	0.92363	4.40071
428	CPR5-P(PDI1)	PDI1-P(PDI1)	Δopi1	2	25	0.0255	0.00432435	0.528	0.0626865	0.768293	1.78634	0.0496	0.0137986	0.951198	2.77938
428	CPR5-P(PDI1)	PDI1-P(PDI1)	Δopi1	0.5	30	0.0726667	0.0115181	2.17733	1.80234	0.966312	2.88469	0.050995	0.0259263	0.589774	2.43717
428	CPR5-P(PDI1)	PDI1-P(PDI1)	Δopi1	2	30	0.055	0.00613188	0.725333	0.0745618	0.863874	2.60664	0.076088	0.00790018	0.839037	4.02949
408	CPR5-P(TEF)	PDI1-P(PDI1)	wt	0.5	20	0.00666667	0.00225093	1.00667	0.158486	0.843373	0.843373	0.00676891	0.00256304	0.775645	0.775645
408	CPR5-P(TEF)	PDI1-P(PDI1)	wt	2	20	0.00716667	0.00584523	0.665333	0.119858	0.791897	0.791897	0.0107205	0.00873544	0.689374	0.689374
410	CPR5-P(TEF)	PDI1-P(TEF)	wt	0.5	20	0.0045	0.00187083	0.933333	0.0324633	0.569277	0.569277	0.00479374	0.00188685	0.549312	0.549312
410	CPR5-P(TEF)	PDI1-P(TEF)	wt	2	20	0.00683333	0.00673548	0.721333	0.119215	0.755064	0.755064	0.00973435	0.00966037	0.625959	0.625959
408	CPR5-P(TEF)	PDI1-P(PDI1)	wt	0.5	25	0.0118333	0.00371035	1.27867	0.212756	0.978346	0.978346	0.00990248	0.0049299	0.94794	0.94794
408	CPR5-P(TEF)	PDI1-P(PDI1)	wt	2	25	0.0121667	0.00263944	1.16533	0.366978	0.852306	0.852306	0.0108732	0.00197412	0.609291	0.609291
410	CPR5-P(TEF)	PDI1-P(TEF)	wt	0.5	25	0.00883333	0.00240139	1.11067	0.172338	0.730315	0.730315	0.00824193	0.00279931	0.78898	0.78898
410	CPR5-P(TEF)	PDI1-P(TEF)	wt	2	25	0.01	0.00669328	0.881333	0.305791	0.700525	0.700525	0.0129589	0.010703	0.726166	0.726166
408	CPR5-P(TEF)	PDI1-P(PDI1)	wt	0.5	30	0.0253333	0.011003	1.132	0.233868	1.00567	1.00567	0.0220009	0.00606851	1.05147	1.05147
408	CPR5-P(TEF)	PDI1-P(PDI1)	wt	2	30	0.0186667	0.0051251	0.998667	0.209299	0.884676	0.884676	0.0195898	0.00671953	1.03744	1.03744
410	CPR5-P(TEF)	PDI1-P(TEF)	wt	0.5	30	0.0125	0.00187083	1.19733	0.116829	0.496219	0.496219	0.0104156	0.000918406	0.497786	0.497786
410	CPR5-P(TEF)	PDI1-P(TEF)	wt	2	30	0.00883333	0.00240139	0.924	0.156931	0.418641	0.418641	0.00949147	0.00176541	0.502652	0.502652
427	CPR5-P(TEF)	PDI1-P(PDI1)	Δopi1	0.5	20	0.017	0.00532917	0.813333	0.0554641	0.811364	2.1506	0.0210853	0.00735241	0.69027	2.41616
427	CPR5-P(TEF)	PDI1-P(PDI1)	Δopi1	2	20	0.0171667	0.0084004	0.581333	0.0538244	0.952444	1.89687	0.0303761	0.0171152	0.792897	1.95331
429	CPR5-P(TEF)	PDI1-P(TEF)	Δopi1	0.5	20	0.0175	0.00602495	0.726667	0.0183594	0.835227	2.21386	0.0241305	0.00834873	0.789961	2.76511
429	CPR5-P(TEF)	PDI1-P(TEF)	Δopi1	2	20	0.021	0.0225122	0.561333	0.0203437	1.16513	2.32044	0.0386508	0.0424002	1.00889	2.4854
427	CPR5-P(TEF)	PDI1-P(PDI1)	Δopi1	0.5	25	0.0371667	0.00865833	0.970667	0.0831641	0.981761	3.07283	0.0390499	0.0113647	0.78457	3.73815
427	CPR5-P(TEF)	PDI1-P(PDI1)	Δopi1	2	25	0.0308333	0.00411906	0.568	0.0896571	0.928981	2.15995	0.0557657	0.0126237	1.06944	3.12488
429	CPR5-P(TEF)	PDI1-P(TEF)	Δopi1	0.5	25	0.0366667	0.00388158	0.884	0.140764	0.968553	3.0315	0.0418527	0.00368994	0.840884	4.00646
429	CPR5-P(TEF)	PDI1-P(TEF)	Δopi1	2	25	0.0268333	0.00986745	0.574667	0.02709	0.808465	1.87974	0.0473923	0.0197591	0.90886	2.65567
427	CPR5-P(TEF)	PDI1-P(PDI1)	Δopi1	0.5	30	0.0671667	0.00749444	1.05333	0.106753	0.893174	2.66635	0.0645499	0.0119377	0.746542	3.08499
427	CPR5-P(TEF)	PDI1-P(PDI1)	Δopi1	2	30	0.0596667	0.0209348	0.693333	0.107649	0.937173	2.8278	0.0878778	0.0358891	0.969046	4.65386
429	CPR5-P(TEF)	PDI1-P(TEF)	Δopi1	0.5	30	0.0598333	0.0110529	1.10933	0.293728	0.795656	2.37524	0.0560569	0.012952	0.648318	2.67909
429	CPR5-P(TEF)	PDI1-P(TEF)	Δopi1	2	30	0.0478333	0.00652431	0.688	0.0393548	0.751309	2.26698	0.0696235	0.00957142	0.767752	3.68714
447	ERO1-P(KAR2)	PDI1-P(TEF)	wt	0.5	20	0.001875	0.00164208	1.004	0.208461	0.237199	0.237199	0.0017944	0.00155277	0.205619	0.205619
447	ERO1-P(KAR2)	PDI1-P(TEF)	wt	2	20	0.000625	0.000517549	0.842	0.119331	0.0690608	0.0690608	0.000771267	0.000650949	0.0495957	0.0495957
447	ERO1-P(KAR2)	PDI1-P(TEF)	wt	0.5	25	0.003875	0.00180772	1.04	0.177937	0.320374	0.320374	0.00370968	0.00153334	0.355118	0.355118
447	ERO1-P(KAR2)	PDI1-P(TEF)	wt	2	25	0.001	0.00092582	0.904	0.137471	0.0700525	0.0700525	0.00109967	0.00106565	0.0616208	0.0616208
447	ERO1-P(KAR2)	PDI1-P(TEF)	wt	0.5	30	0.01175	0.00751665	1.295	0.260766	0.466446	0.466446	0.0097987	0.00744842	0.468302	0.468302
447	ERO1-P(KAR2)	PDI1-P(TEF)	wt	2	30	0.005	0.00492805	1.188	0.412845	0.236967	0.236967	0.0039473	0.00273261	0.209042	0.209042
456	ERO1-P(KAR2)	PDI1-P(PDI1)	Δopi1	0.5	20	0.0108333	0.00292689	0.826667	0.0812962	0.517045	1.37048	0.013275	0.0039491	0.434584	1.52118
456	ERO1-P(KAR2)	PDI1-P(PDI1)	Δopi1	2	20	0.00383333	0.00183485	0.608	0.00946573	0.212682	0.423573	0.00634074	0.00312665	0.16551	0.407735
457	ERO1-P(KAR2)	PDI1-P(TEF)	Δopi1	0.5	20	0.014	0.00641872	0.932	0.0779744	0.668182	1.77108	0.0152453	0.00773559	0.499085	1.74695
457	ERO1-P(KAR2)	PDI1-P(TEF)	Δopi1	2	20	0.00333333	0.00175119	0.645333	0.0506386	0.184941	0.368324	0.00532889	0.00313695	0.139098	0.34267
456	ERO1-P(KAR2)	PDI1-P(PDI1)	Δopi1	0.5	25	0.018	0.00447214	0.838667	0.0705937	0.475472	1.48819	0.0214806	0.00485691	0.431577	2.05628
456	ERO1-P(KAR2)	PDI1-P(PDI1)	Δopi1	2	25	0.00633333	0.00332666	0.666667	0.0879515	0.190818	0.443666	0.0093103	0.00430718	0.178547	0.521711
457	ERO1-P(KAR2)	PDI1-P(TEF)	Δopi1	0.5	25	0.021	0.0070993	0.938667	0.0681019	0.554717	1.73622	0.0227499	0.00911842	0.45708	2.17779
457	ERO1-P(KAR2)	PDI1-P(TEF)	Δopi1	2	25	0.00683333	0.00312517	0.690667	0.100516	0.205882	0.478692	0.0100248	0.00465852	0.19225	0.56175
456	ERO1-P(KAR2)	PDI1-P(PDI1)	Δopi1	0.5	30	0.04	0.00969536	1.05867	0.252636	0.531915	1.5879	0.0388739	0.00913412	0.44959	1.85787
456	ERO1-P(KAR2)	PDI1-P(PDI1)	Δopi1	2	30	0.0318333	0.0327501	0.845333	0.0792229	0.5	1.50869	0.0377794	0.0367097	0.416601	2.00074
457	ERO1-P(KAR2)	PDI1-P(TEF)	Δopi1	0.5	30	0.115167	0.113867	1.20133	0.280282	1.53147	4.57183	0.121795	0.14169	1.4086	5.82086
457	ERO1-P(KAR2)	PDI1-P(TEF)	Δopi1	2	30	0.0238333	0.019914	0.890667	0.175429	0.374346	1.12954	0.0315297	0.0293253	0.347684	1.66976
451	KAR2-P(GAL1)	LHS1-P(GAL1)	wt	0.5	20	0.00316667	0.00132916	1.16267	0.149766	0.400602	0.400602	0.00284544	0.00148201	0.326057	0.326057
451	KAR2-P(GAL1)	LHS1-P(GAL1)	wt	2	20	0.000833333	0.000752773	0.909333	0.0876599	0.092081	0.092081	0.00094296	0.000840726	0.0606362	0.0606362
448	KAR2-P(GAL1)	LHS1-P(TEF)	wt	0.5	20	0.00433333	0.00225093	1.21467	0.156781	0.548193	0.548193	0.00366561	0.00190005	0.420041	0.420041
448	KAR2-P(GAL1)	LHS1-P(TEF)	wt	2	20	0.00133333	0.000816497	0.849333	0.103465	0.14733	0.14733	0.00163715	0.00109658	0.105276	0.105276
449	KAR2-P(GAL1)	SIL1-P(GPD)	wt	0.5	20	0.00566667	0.00273252	1.18533	0.0804255	0.716867	0.716867	0.00472435	0.00215754	0.541361	0.541361
449	KAR2-P(GAL1)	SIL1-P(GPD)	wt	2	20	0.00133333	0.0010328	0.849333	0.0230014	0.14733	0.14733	0.00157696	0.00121353	0.101405	0.101405
450	KAR2-P(GAL1)	SIL1-P(KAR2)	wt	0.5	20	0.0045	0.00242899	1.20267	0.105061	0.569277	0.569277	0.0037552	0.00192479	0.430307	0.430307
450	KAR2-P(GAL1)	SIL1-P(KAR2)	wt	2	20	0.001	0.000632456	0.921333	0.147354	0.110497	0.110497	0.00114691	0.000734518	0.0737512	0.0737512
451	KAR2-P(GAL1)	LHS1-P(GAL1)	wt	0.5	25	0.004	0.00167332	1.23467	0.104082	0.330709	0.330709	0.00330959	0.00151212	0.316819	0.316819
451	KAR2-P(GAL1)	LHS1-P(GAL1)	wt	2	25	0.001	0.000894427	1.00267	0.0811386	0.0700525	0.0700525	0.000973353	0.0008518	0.0545427	0.0545427
448	KAR2-P(GAL1)	LHS1-P(TEF)	wt	0.5	25	0.0055	0.00301662	1.28	0.141353	0.454724	0.454724	0.00422842	0.00199182	0.404776	0.404776
448	KAR2-P(GAL1)	LHS1-P(TEF)	wt	2	25	0.000666667	0.000816497	0.929333	0.0501305	0.0467017	0.0467017	0.000705857	0.000871735	0.0395534	0.0395534
449	KAR2-P(GAL1)	SIL1-P(GPD)	wt	0.5	25	0.00916667	0.00354495	1.23733	0.0594732	0.757874	0.757874	0.00749393	0.00318929	0.717375	0.717375
449	KAR2-P(GAL1)	SIL1-P(GPD)	wt	2	25	0.00216667	0.00116905	0.872	0.109164	0.151781	0.151781	0.00245371	0.00122416	0.137496	0.137496
450	KAR2-P(GAL1)	SIL1-P(KAR2)	wt	0.5	25	0.00616667	0.00354495	1.248	0.139439	0.509843	0.509843	0.00518465	0.00343954	0.496314	0.496314
450	KAR2-P(GAL1)	SIL1-P(KAR2)	wt	2	25	0.00133333	0.0010328	0.986667	0.180677	0.0934034	0.0934034	0.00130822	0.00101443	0.0733075	0.0733075
451	KAR2-P(GAL1)	LHS1-P(GAL1)	wt	0.5	30	0.00933333	0.0034448	1.41733	0.153564	0.37051	0.37051	0.00662348	0.00231861	0.316551	0.316551
451	KAR2-P(GAL1)	LHS1-P(GAL1)	wt	2	30	0.004	0.00228035	1.30933	0.22651	0.189573	0.189573	0.00313309	0.00170849	0.165923	0.165923
448	KAR2-P(GAL1)	LHS1-P(TEF)	wt	0.5	30	0.0123333	0.0039833	1.51733	0.233439	0.489603	0.489603	0.00805979	0.00190756	0.385196	0.385196
448	KAR2-P(GAL1)	LHS1-P(TEF)	wt	2	30	0.00683333	0.00325064	1.268	0.343963	0.323855	0.323855	0.00517643	0.00136729	0.274135	0.274135
449	KAR2-P(GAL1)	SIL1-P(GPD)	wt	0.5	30	0.0218333	0.00462241	1.456	0.254093	0.86673	0.86673	0.0151344	0.00291804	0.723307	0.723307
449	KAR2-P(GAL1)	SIL1-P(GPD)	wt	2	30	0.0141667	0.000983192	1.24133	0.386895	0.671406	0.671406	0.0125123	0.00439865	0.662629	0.662629
450	KAR2-P(GAL1)	SIL1-P(KAR2)	wt	0.5	30	0.0141667	0.00479236	1.46267	0.275096	0.562382	0.562382	0.0101316	0.00413264	0.48421	0.48421
450	KAR2-P(GAL1)	SIL1-P(KAR2)	wt	2	30	0.009	0.00275681	1.35067	0.283189	0.42654	0.42654	0.0072176	0.00346337	0.382232	0.382232
461	KAR2-P(GAL1)	LHS1-P(GAL1)	Δopi1	0.5	20	0.02	0.00766812	0.936	0.105345	0.954545	2.53012	0.0211414	0.00742876	0.692106	2.42258
461	KAR2-P(GAL1)	LHS1-P(GAL1)	Δopi1	2	20	0.00966667	0.00945868	0.697333	0.0694051	0.536328	1.06814	0.0133261	0.0123859	0.347846	0.856922
458	KAR2-P(GAL1)	LHS1-P(TEF)	Δopi1	0.5	20	0.023	0.00905539	0.962667	0.0431308	1.09773	2.90964	0.0242003	0.010435	0.792244	2.7731
458	KAR2-P(GAL1)	LHS1-P(TEF)	Δopi1	2	20	0.00583333	0.000752773	0.692	0.0575778	0.323646	0.644567	0.00851324	0.00156552	0.222218	0.547437
459	KAR2-P(GAL1)	SIL1-P(GPD)	Δopi1	0.5	20	0.0171667	0.00371035	0.918667	0.0197045	0.819318	2.17169	0.0187153	0.00422365	0.612683	2.14458
459	KAR2-P(GAL1)	SIL1-P(GPD)	Δopi1	2	20	0.00483333	0.000983192	0.709333	0.0258818	0.268164	0.53407	0.00681034	0.00132329	0.177768	0.437933
460	KAR2-P(GAL1)	SIL1-P(KAR2)	Δopi1	0.5	20	0.0171667	0.00318852	0.913333	0.119751	0.819318	2.17169	0.0187691	0.00201405	0.614443	2.15074
460	KAR2-P(GAL1)	SIL1-P(KAR2)	Δopi1	2	20	0.00483333	0.00213698	0.694667	0.102845	0.268164	0.53407	0.00674012	0.00237444	0.175935	0.433417
461	KAR2-P(GAL1)	LHS1-P(GAL1)	Δopi1	0.5	25	0.0296667	0.0121765	0.873333	0.0726489	0.783648	2.45276	0.0332883	0.0117305	0.668812	3.18661
461	KAR2-P(GAL1)	LHS1-P(GAL1)	Δopi1	2	25	0.01	0.00464758	0.698667	0.0723842	0.301291	0.700525	0.0146431	0.00763717	0.280816	0.820539
458	KAR2-P(GAL1)	LHS1-P(TEF)	Δopi1	0.5	25	0.0403333	0.0239805	0.996	0.0155949	1.06541	3.33465	0.0408127	0.0249459	0.819988	3.9069
458	KAR2-P(GAL1)	LHS1-P(TEF)	Δopi1	2	25	0.0095	0.00423084	0.681333	0.0661957	0.286227	0.665499	0.0135753	0.00482641	0.260339	0.760705
459	KAR2-P(GAL1)	SIL1-P(GPD)	Δopi1	0.5	25	0.0266667	0.00527889	0.921333	0.0277897	0.704403	2.20472	0.0288885	0.00529144	0.580413	2.76542
459	KAR2-P(GAL1)	SIL1-P(GPD)	Δopi1	2	25	0.00833333	0.00206559	0.709333	0.103342	0.251076	0.583771	0.0117809	0.00241639	0.225926	0.660152
460	KAR2-P(GAL1)	SIL1-P(KAR2)	Δopi1	0.5	25	0.027	0.00316228	0.922667	0.0676304	0.713208	2.23228	0.029259	0.00268886	0.587857	2.80089
460	KAR2-P(GAL1)	SIL1-P(KAR2)	Δopi1	2	25	0.01	0.00414729	0.726667	0.0521332	0.301291	0.700525	0.0136565	0.00523248	0.261896	0.765255
461	KAR2-P(GAL1)	LHS1-P(GAL1)	Δopi1	0.5	30	0.0496667	0.0166092	1.19733	0.377518	0.660461	1.97164	0.0415655	0.00384256	0.48072	1.98651
461	KAR2-P(GAL1)	LHS1-P(GAL1)	Δopi1	2	30	0.0191667	0.0175205	0.864	0.163639	0.301047	0.908373	0.0231259	0.018887	0.255014	1.22471
458	KAR2-P(GAL1)	LHS1-P(TEF)	Δopi1	0.5	30	0.049	0.0140143	1.20133	0.174625	0.651596	1.94518	0.0430951	0.0194786	0.49841	2.05962
458	KAR2-P(GAL1)	LHS1-P(TEF)	Δopi1	2	30	0.021	0.015975	0.885333	0.118137	0.329843	0.995261	0.0257636	0.0198167	0.284101	1.3644
459	KAR2-P(GAL1)	SIL1-P(GPD)	Δopi1	0.5	30	0.0485	0.00859651	1.23467	0.267763	0.644947	1.92533	0.040082	0.00633665	0.463562	1.91561
459	KAR2-P(GAL1)	SIL1-P(GPD)	Δopi1	2	30	0.0226667	0.0183485	0.86	0.0734084	0.356021	1.07425	0.026034	0.020215	0.287082	1.37872
460	KAR2-P(GAL1)	SIL1-P(KAR2)	Δopi1	0.5	30	0.0501667	0.0123518	1.17067	0.254429	0.66711	1.99149	0.0431124	0.0070015	0.49861	2.06044
460	KAR2-P(GAL1)	SIL1-P(KAR2)	Δopi1	2	30	0.0246667	0.0221329	0.874667	0.132633	0.387435	1.16904	0.03092	0.027343	0.340961	1.63747
444	KAR2-P(PDI1)	LHS1-P(TEF)	wt	0.5	20	0.00483333	0.0017224	1.22133	0.127265	0.611446	0.611446	0.00405007	0.0015859	0.464095	0.464095
444	KAR2-P(PDI1)	LHS1-P(TEF)	wt	2	20	0.00116667	0.000983192	0.785333	0.121922	0.128913	0.128913	0.00146022	0.0012477	0.0938982	0.0938982
444	KAR2-P(PDI1)	LHS1-P(TEF)	wt	0.5	25	0.00733333	0.00242212	1.20267	0.0660989	0.606299	0.606299	0.00605055	0.00181834	0.579204	0.579204
444	KAR2-P(PDI1)	LHS1-P(TEF)	wt	2	25	0.00116667	0.00116905	0.828	0.23395	0.081728	0.081728	0.00155211	0.00162078	0.0869737	0.0869737
444	KAR2-P(PDI1)	LHS1-P(TEF)	wt	0.5	30	0.0146667	0.00294392	1.428	0.313065	0.582231	0.582231	0.0103953	0.00160226	0.496814	0.496814
444	KAR2-P(PDI1)	LHS1-P(TEF)	wt	2	30	0.012	0.00374166	1.06933	0.429121	0.56872	0.56872	0.0116594	0.00169309	0.61746	0.61746
454	KAR2-P(PDI1)	LHS1-P(TEF)	Δopi1	0.5	20	0.0171667	0.00376386	0.994667	0.183629	0.819318	2.17169	0.017281	0.00226687	0.565729	1.98023
454	KAR2-P(PDI1)	LHS1-P(TEF)	Δopi1	2	20	0.0095	0.00427785	0.704	0.0189315	0.527081	1.04972	0.0134036	0.00579851	0.349869	0.861906
454	KAR2-P(PDI1)	LHS1-P(TEF)	Δopi1	0.5	25	0.0308333	0.00923941	0.948	0.0163951	0.814465	2.54921	0.0324885	0.00947519	0.652743	3.11005
454	KAR2-P(PDI1)	LHS1-P(TEF)	Δopi1	2	25	0.0151667	0.00861201	0.737333	0.0398932	0.456958	1.06246	0.020922	0.0126145	0.401229	1.17238
454	KAR2-P(PDI1)	LHS1-P(TEF)	Δopi1	0.5	30	0.0518333	0.0166303	1.15467	0.247207	0.689273	2.05766	0.0445913	0.00825734	0.515714	2.13112
454	KAR2-P(PDI1)	LHS1-P(TEF)	Δopi1	2	30	0.0435	0.0218518	0.978667	0.20441	0.683246	2.06161	0.0429045	0.0147174	0.473117	2.27215
442	KAR2-P(TEF)	LHS1-P(TEF)	wt	0.5	20	0.00566667	0.0018619	1.15067	0.364687	0.716867	0.716867	0.00583129	0.00371643	0.668205	0.668205
442	KAR2-P(TEF)	LHS1-P(TEF)	wt	2	20	0.00116667	0.000752773	0.774667	0.269787	0.128913	0.128913	0.00184425	0.00159003	0.118593	0.118593
443	KAR2-P(TEF)	SIL1-P(GPD)	wt	0.5	20	0.0055	0.0013784	1.24667	0.121922	0.695783	0.695783	0.00450516	0.00146535	0.516244	0.516244
443	KAR2-P(TEF)	SIL1-P(GPD)	wt	2	20	0.00133333	0.000816497	1.03333	0.0699562	0.14733	0.14733	0.00128217	0.000805641	0.082449	0.082449
445	KAR2-P(TEF)	SIL1-P(KAR2)	wt	0.5	20	0.0065	0.00327109	1.27867	0.0751603	0.822289	0.822289	0.005114	0.0025863	0.58601	0.58601
445	KAR2-P(TEF)	SIL1-P(KAR2)	wt	2	20	0.001	0.000894427	0.952	0.0491854	0.110497	0.110497	0.00104566	0.00091952	0.0672403	0.0672403
442	KAR2-P(TEF)	LHS1-P(TEF)	wt	0.5	25	0.00833333	0.00355903	1.11067	0.297409	0.688976	0.688976	0.00868898	0.00558098	0.831775	0.831775
442	KAR2-P(TEF)	LHS1-P(TEF)	wt	2	25	0.00233333	0.00216025	0.794667	0.126001	0.163456	0.163456	0.00339817	0.0035697	0.190419	0.190419
443	KAR2-P(TEF)	SIL1-P(GPD)	wt	0.5	25	0.00716667	0.00263944	1.16267	0.0575036	0.59252	0.59252	0.00624918	0.00248295	0.598219	0.598219
443	KAR2-P(TEF)	SIL1-P(GPD)	wt	2	25	0.00133333	0.00121106	0.974667	0.0375801	0.0934034	0.0934034	0.00133251	0.00119911	0.0746681	0.0746681
445	KAR2-P(TEF)	SIL1-P(KAR2)	wt	0.5	25	0.0131667	0.0102648	1.18933	0.0976743	1.08858	1.08858	0.0108763	0.00796608	1.04116	1.04116
445	KAR2-P(TEF)	SIL1-P(KAR2)	wt	2	25	0.00233333	0.00196638	0.984	0.0662601	0.163456	0.163456	0.00231616	0.00186368	0.129788	0.129788
442	KAR2-P(TEF)	LHS1-P(TEF)	wt	0.5	30	0.0191667	0.00691134	1.28	0.357001	0.76087	0.76087	0.0169784	0.00939073	0.811435	0.811435
442	KAR2-P(TEF)	LHS1-P(TEF)	wt	2	30	0.0165	0.0104833	1.07067	0.150831	0.781991	0.781991	0.0153415	0.00864434	0.812462	0.812462
443	KAR2-P(TEF)	SIL1-P(GPD)	wt	0.5	30	0.0195	0.00266458	1.44933	0.26793	0.774102	0.774102	0.0137864	0.00275194	0.658885	0.658885
443	KAR2-P(TEF)	SIL1-P(GPD)	wt	2	30	0.0128333	0.00691134	1.26533	0.29874	0.608215	0.608215	0.00966684	0.00310116	0.51194	0.51194
445	KAR2-P(TEF)	SIL1-P(KAR2)	wt	0.5	30	0.0194	0.00650385	1.4496	0.392984	0.770132	0.770132	0.0141261	0.00620424	0.675116	0.675116
445	KAR2-P(TEF)	SIL1-P(KAR2)	wt	2	30	0.016	0.0120499	1.31333	0.304281	0.758294	0.758294	0.0109466	0.00645056	0.579713	0.579713
452	KAR2-P(TEF)	LHS1-P(TEF)	Δopi1	0.5	20	0.0181667	0.00587934	0.969333	0.0263717	0.867045	2.29819	0.0186404	0.0056265	0.610229	2.13599
452	KAR2-P(TEF)	LHS1-P(TEF)	Δopi1	2	20	0.0055	0.00350714	0.674667	0.0475086	0.305152	0.607735	0.00792572	0.00457089	0.206882	0.509657
453	KAR2-P(TEF)	SIL1-P(GPD)	Δopi1	0.5	20	0.0188333	0.00727782	0.957333	0.0521332	0.898864	2.38253	0.0195727	0.00733338	0.640753	2.24283
453	KAR2-P(TEF)	SIL1-P(GPD)	Δopi1	2	20	0.00716667	0.00402078	0.670667	0.0521332	0.397622	0.791897	0.0105242	0.00552809	0.274708	0.676747
455	KAR2-P(TEF)	SIL1-P(KAR2)	Δopi1	0.5	20	0.027	0.0172163	0.948	0.136751	1.28864	3.41566	0.0277775	0.0157627	0.909351	3.18301
455	KAR2-P(TEF)	SIL1-P(KAR2)	Δopi1	2	20	0.00583333	0.00147196	0.673333	0.0839301	0.323646	0.644567	0.00889755	0.00284246	0.23225	0.572149
452	KAR2-P(TEF)	LHS1-P(TEF)	Δopi1	0.5	25	0.0276667	0.0120277	0.998667	0.0661957	0.730818	2.2874	0.0272455	0.0103208	0.547403	2.60814
452	KAR2-P(TEF)	LHS1-P(TEF)	Δopi1	2	25	0.0108333	0.00292689	0.758667	0.0347486	0.326399	0.758903	0.0143487	0.00425113	0.27517	0.804041
453	KAR2-P(TEF)	SIL1-P(GPD)	Δopi1	0.5	25	0.0306667	0.0160707	0.996	0.00619677	0.810063	2.53543	0.0308557	0.01627	0.619938	2.95374
453	KAR2-P(TEF)	SIL1-P(GPD)	Δopi1	2	25	0.0155	0.00948156	0.804	0.0610311	0.467001	1.08581	0.0191494	0.0112701	0.367235	1.07305
455	KAR2-P(TEF)	SIL1-P(KAR2)	Δopi1	0.5	25	0.0288333	0.0065549	0.954667	0.148565	0.761635	2.38386	0.0301021	0.00415973	0.604797	2.8816
455	KAR2-P(TEF)	SIL1-P(KAR2)	Δopi1	2	25	0.0111667	0.00278687	0.665333	0.127114	0.336442	0.782253	0.0175426	0.00586091	0.336421	0.983016
452	KAR2-P(TEF)	LHS1-P(TEF)	Δopi1	0.5	30	0.0438333	0.011583	1.184	0.19765	0.58289	1.74008	0.0366561	0.00435781	0.423941	1.75188
452	KAR2-P(TEF)	LHS1-P(TEF)	Δopi1	2	30	0.0366667	0.00781452	1.05867	0.297409	0.575916	1.73776	0.0353469	0.0039457	0.389777	1.87191
453	KAR2-P(TEF)	SIL1-P(GPD)	Δopi1	0.5	30	0.0555	0.0253357	1.224	0.207507	0.738032	2.20321	0.0438391	0.0129418	0.507014	2.09517
453	KAR2-P(TEF)	SIL1-P(GPD)	Δopi1	2	30	0.0643333	0.0411712	1.032	0.245093	1.01047	3.04897	0.0579917	0.023488	0.639486	3.07114
455	KAR2-P(TEF)	SIL1-P(KAR2)	Δopi1	0.5	30	0.0553333	0.0151217	1.156	0.282639	0.735816	2.1966	0.0489859	0.0123709	0.566539	2.34115
455	KAR2-P(TEF)	SIL1-P(KAR2)	Δopi1	2	30	0.0426667	0.018619	0.9	0.0764827	0.670157	2.02212	0.0468552	0.017715	0.516682	2.48137
400	LHS1-P(KAR2)	SIL1-P(KAR2)	wt	0.5	20	0.00775	0.00198206	0.791	0.16535	0.980422	0.980422	0.00994127	0.00240918	1.13916	1.13916
400	LHS1-P(KAR2)	SIL1-P(KAR2)	wt	2	20	0.00733333	0.00258199	0.458667	0.143659	0.810313	0.810313	0.0194445	0.0137596	1.25036	1.25036
400	LHS1-P(KAR2)	SIL1-P(KAR2)	wt	0.5	25	0.0085	0.00244949	0.689	0.236824	0.702756	0.702756	0.0129709	0.00281889	1.24167	1.24167
400	LHS1-P(KAR2)	SIL1-P(KAR2)	wt	2	25	0.00783333	0.00231661	0.730667	0.0915176	0.548745	0.548745	0.0105867	0.00196428	0.593235	0.593235
400	LHS1-P(KAR2)	SIL1-P(KAR2)	wt	0.5	30	0.03625	0.0107935	1.231	0.133742	1.43904	1.43904	0.0296827	0.00958799	1.4186	1.4186
400	LHS1-P(KAR2)	SIL1-P(KAR2)	wt	2	30	0.0221667	0.00337145	0.821333	0.0594732	1.05055	1.05055	0.0269174	0.00284045	1.4255	1.4255
402	LHS1-P(KAR2)	SIL1-P(KAR2)	Δopi1	0.5	20	0.021	0.00641179	0.4592	0.11906	1.00227	2.65663	0.0503666	0.0221869	1.64885	5.77148
402	LHS1-P(KAR2)	SIL1-P(KAR2)	Δopi1	2	20	0.0183	0.0102204	0.32	0.127889	1.01532	2.0221	0.0567247	0.0192908	1.48066	3.64763
402	LHS1-P(KAR2)	SIL1-P(KAR2)	Δopi1	0.5	25	0.0335	0.00698013	0.5496	0.20813	0.884906	2.76969	0.0671727	0.022156	1.3496	6.43027
402	LHS1-P(KAR2)	SIL1-P(KAR2)	Δopi1	2	25	0.0245	0.00986858	0.3896	0.132386	0.738164	1.71629	0.067097	0.0270159	1.28674	3.75984
402	LHS1-P(KAR2)	SIL1-P(KAR2)	Δopi1	0.5	30	0.0844	0.022697	0.7424	0.0747904	1.12234	3.35047	0.116291	0.0380892	1.34495	5.55782
402	LHS1-P(KAR2)	SIL1-P(KAR2)	Δopi1	2	30	0.0621	0.0148208	0.5872	0.144207	0.975393	2.94313	0.111469	0.0389859	1.22919	5.90321
420	PDI1-P(PDI1)	ERO1-P(GAL1)	wt	0.5	20	0.0035	0.00104881	0.862667	0.0218602	0.442771	0.442771	0.00407408	0.00129007	0.466847	0.466847
420	PDI1-P(PDI1)	ERO1-P(GAL1)	wt	2	20	0.00433333	0.0044572	0.552	0.0128996	0.478821	0.478821	0.00775347	0.00785912	0.49858	0.49858
421	PDI1-P(PDI1)	ERO1-P(GPD)	wt	0.5	20	0.00366667	0.00121106	0.794667	0.0677249	0.463855	0.463855	0.00474102	0.00194686	0.543272	0.543272
421	PDI1-P(PDI1)	ERO1-P(GPD)	wt	2	20	0.00516667	0.00421505	0.572	0.0723547	0.570902	0.570902	0.00845878	0.00592748	0.543934	0.543934
422	PDI1-P(PDI1)	ERO1-P(TEF)	wt	0.5	20	0.00316667	0.000752773	0.885333	0.0649266	0.400602	0.400602	0.00361039	0.000985564	0.413712	0.413712
422	PDI1-P(PDI1)	ERO1-P(TEF)	wt	2	20	0.00333333	0.00258199	0.532	0.0822873	0.368324	0.368324	0.00697866	0.00624521	0.448756	0.448756
420	PDI1-P(PDI1)	ERO1-P(GAL1)	wt	0.5	25	0.0101667	0.00511534	1.00933	0.0258818	0.840551	0.840551	0.0100229	0.0049228	0.959472	0.959472
420	PDI1-P(PDI1)	ERO1-P(GAL1)	wt	2	25	0.00683333	0.00256255	0.724	0.195403	0.478692	0.478692	0.0103537	0.00584569	0.580181	0.580181
421	PDI1-P(PDI1)	ERO1-P(GPD)	wt	0.5	25	0.0075	0.00104881	0.922667	0.103527	0.620079	0.620079	0.0082127	0.0015088	0.786181	0.786181
421	PDI1-P(PDI1)	ERO1-P(GPD)	wt	2	25	0.00733333	0.00216025	0.697333	0.132053	0.513719	0.513719	0.0110154	0.00469779	0.617257	0.617257
422	PDI1-P(PDI1)	ERO1-P(TEF)	wt	0.5	25	0.0065	0.00250998	1.21867	0.165673	0.537402	0.537402	0.00556172	0.00252555	0.53241	0.53241
422	PDI1-P(PDI1)	ERO1-P(TEF)	wt	2	25	0.00583333	0.000983192	0.681333	0.0765106	0.40864	0.40864	0.00872817	0.00205354	0.489091	0.489091
420	PDI1-P(PDI1)	ERO1-P(GAL1)	wt	0.5	30	0.0115	0.00187083	1.124	0.211418	0.456522	0.456522	0.0103603	0.00153105	0.495144	0.495144
420	PDI1-P(PDI1)	ERO1-P(GAL1)	wt	2	30	0.0096	0.00181659	0.9144	0.0986955	0.454976	0.454976	0.0107639	0.00319596	0.570036	0.570036
421	PDI1-P(PDI1)	ERO1-P(GPD)	wt	0.5	30	0.0116667	0.00216025	1.124	0.12805	0.463138	0.463138	0.010338	0.00108701	0.494075	0.494075
421	PDI1-P(PDI1)	ERO1-P(GPD)	wt	2	30	0.0082	0.00130384	0.796	0.139714	0.388626	0.388626	0.0103961	0.00156582	0.550562	0.550562
422	PDI1-P(PDI1)	ERO1-P(TEF)	wt	0.5	30	0.0121667	0.00132916	1.18667	0.255408	0.482987	0.482987	0.0106197	0.00240243	0.50754	0.50754
422	PDI1-P(PDI1)	ERO1-P(TEF)	wt	2	30	0.0084	0.00219089	0.9816	0.242002	0.398104	0.398104	0.00873737	0.00233724	0.462717	0.462717
439	PDI1-P(PDI1)	ERO1-P(GAL1)	Δopi1	0.5	20	0.0141667	0.00503653	0.824	0.0591135	0.676136	1.79217	0.0173687	0.00637414	0.568598	1.99027
439	PDI1-P(PDI1)	ERO1-P(GAL1)	Δopi1	2	20	0.0155	0.0160593	0.453333	0.0671555	0.859974	1.71271	0.0369058	0.0396087	0.963338	2.3732
440	PDI1-P(PDI1)	ERO1-P(GPD)	Δopi1	0.5	20	0.0133333	0.00294392	0.784	0.0403187	0.636364	1.68675	0.0169923	0.00354464	0.556275	1.94714
440	PDI1-P(PDI1)	ERO1-P(GPD)	Δopi1	2	20	0.0168333	0.0151581	0.508	0.0558856	0.93395	1.86004	0.0363789	0.0362152	0.949586	2.33932
441	PDI1-P(PDI1)	ERO1-P(TEF)	Δopi1	0.5	20	0.0156667	0.00280476	0.876	0.0662601	0.747727	1.98193	0.0180045	0.00374321	0.589413	2.06313
441	PDI1-P(PDI1)	ERO1-P(TEF)	Δopi1	2	20	0.0175	0.0175585	0.473333	0.0286961	0.970938	1.9337	0.0369999	0.0367928	0.965795	2.37925
439	PDI1-P(PDI1)	ERO1-P(GAL1)	Δopi1	0.5	25	0.0365	0.0175585	0.925333	0.192942	0.964151	3.01772	0.0424964	0.0241785	0.853817	4.06808
439	PDI1-P(PDI1)	ERO1-P(GAL1)	Δopi1	2	25	0.0285	0.00931128	0.544	0.0679765	0.85868	1.9965	0.0527826	0.0175917	1.01223	2.95772
440	PDI1-P(PDI1)	ERO1-P(GPD)	Δopi1	0.5	25	0.031	0.00663325	0.852	0.230311	0.818868	2.56299	0.0401949	0.0175214	0.807575	3.84776
440	PDI1-P(PDI1)	ERO1-P(GPD)	Δopi1	2	25	0.025	0.00927362	0.582667	0.0771769	0.753228	1.75131	0.0435321	0.016582	0.834831	2.43936
441	PDI1-P(PDI1)	ERO1-P(TEF)	Δopi1	0.5	25	0.0321667	0.00534478	0.844	0.151452	0.849686	2.65945	0.0400343	0.0133448	0.804349	3.83239
441	PDI1-P(PDI1)	ERO1-P(TEF)	Δopi1	2	25	0.0236667	0.0039833	0.626667	0.170471	0.713056	1.65791	0.0398734	0.0123423	0.764667	2.23434
439	PDI1-P(PDI1)	ERO1-P(GAL1)	Δopi1	0.5	30	0.0595	0.0120291	1.01867	0.131567	0.791223	2.362	0.0586628	0.0114548	0.678455	2.80363
439	PDI1-P(PDI1)	ERO1-P(GAL1)	Δopi1	2	30	0.05	0.0083666	0.6704	0.0188892	0.78534	2.36967	0.0744692	0.0114311	0.821187	3.94377
440	PDI1-P(PDI1)	ERO1-P(GPD)	Δopi1	0.5	30	0.0555	0.0120291	0.86	0.141353	0.738032	2.20321	0.0666635	0.0215756	0.770987	3.186
440	PDI1-P(PDI1)	ERO1-P(GPD)	Δopi1	2	30	0.0456	0.00709225	0.876	0.175545	0.71623	2.16114	0.053104	0.0087967	0.585588	2.8123
441	PDI1-P(PDI1)	ERO1-P(TEF)	Δopi1	0.5	30	0.0556667	0.00742069	1.096	0.227768	0.740248	2.20983	0.0526628	0.0128415	0.609063	2.51687
441	PDI1-P(PDI1)	ERO1-P(TEF)	Δopi1	2	30	0.0448333	0.00440076	1.00267	0.46468	0.704188	2.1248	0.0525411	0.0205079	0.579381	2.78249
528	CPR5-P(KAR2)	LHS1-P(KAR2)	wt	0.5	20	0.0151667	0.00365605	0.918667	0.0734375	2.35543	2.35543	0.0166592	0.00472518	2.27248	2.27248
528	CPR5-P(KAR2)	LHS1-P(KAR2)	wt	2	20	0.018	0.00536656	0.942667	0.154974	3.23502	3.23502	0.0188673	0.0036823	2.65944	2.65944
527	CPR5-P(KAR2)	SIL1-P(KAR2)	wt	0.5	20	0.0161667	0.0033116	1.01733	0.0203437	2.51073	2.51073	0.0158988	0.00334018	2.16876	2.16876
527	CPR5-P(KAR2)	SIL1-P(KAR2)	wt	2	20	0.011	0.00368782	0.717333	0.0891082	1.97696	1.97696	0.0150896	0.00354099	2.12696	2.12696
526	CPR5-P(KAR2)	SIL1-P(PDI1)	wt	0.5	20	0.0085	0.00637966	0.993333	0.0343783	1.32008	1.32008	0.00839945	0.00629628	1.14577	1.14577
526	CPR5-P(KAR2)	SIL1-P(PDI1)	wt	2	20	0.00566667	0.00450185	0.788	0.186453	1.01843	1.01843	0.00851182	0.00682054	1.19978	1.19978
528	CPR5-P(KAR2)	LHS1-P(KAR2)	wt	0.5	25	0.0238571	0.00414039	1.13371	0.185298	2.39713	2.39713	0.0211366	0.00290314	2.21776	2.21776
528	CPR5-P(KAR2)	LHS1-P(KAR2)	wt	2	25	0.0173333	0.00307679	0.894667	0.10579	2.03324	2.03324	0.0193119	0.00184239	2.23549	2.23549
527	CPR5-P(KAR2)	SIL1-P(KAR2)	wt	0.5	25	0.0204286	0.00359894	1.16743	0.106193	2.05263	2.05263	0.0173884	0.00175962	1.82448	1.82448
527	CPR5-P(KAR2)	SIL1-P(KAR2)	wt	2	25	0.0151667	0.00923941	0.852	0.263515	1.77908	1.77908	0.0163781	0.00690568	1.89589	1.89589
526	CPR5-P(KAR2)	SIL1-P(PDI1)	wt	0.5	25	0.012	0.00787401	1.184	0.147729	1.20574	1.20574	0.0106472	0.00685132	1.11716	1.11716
526	CPR5-P(KAR2)	SIL1-P(PDI1)	wt	2	25	0.00666667	0.00546504	0.918667	0.364687	0.782014	0.782014	0.0092392	0.00751669	1.06951	1.06951
528	CPR5-P(KAR2)	LHS1-P(KAR2)	wt	0.5	30	0.069375	0.0240591	1.341	0.0329675	2.31067	2.31067	0.0520161	0.0188493	2.06814	2.06814
528	CPR5-P(KAR2)	LHS1-P(KAR2)	wt	2	30	0.055875	0.0161903	1.344	0.249113	2.15969	2.15969	0.0443962	0.0182828	2.04632	2.04632
527	CPR5-P(KAR2)	SIL1-P(KAR2)	wt	0.5	30	0.061625	0.0115132	1.3375	0.0618916	2.05254	2.05254	0.0458396	0.00652194	1.82257	1.82257
527	CPR5-P(KAR2)	SIL1-P(KAR2)	wt	2	30	0.05175	0.0148973	1.4275	0.211632	2.00025	2.00025	0.038471	0.017302	1.77321	1.77321
526	CPR5-P(KAR2)	SIL1-P(PDI1)	wt	0.5	30	0.027	0.021948	1.279	0.0571614	0.899286	0.899286	0.0206845	0.0167128	0.82241	0.82241
526	CPR5-P(KAR2)	SIL1-P(PDI1)	wt	2	30	0.022625	0.0186772	1.391	0.238028	0.874504	0.874504	0.0145181	0.0119375	0.669169	0.669169
532	CPR5-P(KAR2)	LHS1-P(KAR2)	Δopi1	0.5	20	0.0341667	0.00248328	0.776	0.0948599	1.49479	5.30619	0.0442879	0.00287808	1.29308	6.04131
532	CPR5-P(KAR2)	LHS1-P(KAR2)	Δopi1	2	20	0.0256667	0.00958471	0.538667	0.115728	1.40124	4.6129	0.0467157	0.0122083	1.43421	6.58482
531	CPR5-P(KAR2)	SIL1-P(KAR2)	Δopi1	0.5	20	0.034	0.00424264	0.732	0.0917039	1.4875	5.2803	0.0465134	0.0025817	1.35806	6.3449
531	CPR5-P(KAR2)	SIL1-P(KAR2)	Δopi1	2	20	0.0286667	0.00691857	0.628	0.124399	1.56502	5.15207	0.0454121	0.00449266	1.39419	6.40107
530	CPR5-P(KAR2)	SIL1-P(PDI1)	Δopi1	0.5	20	0.0418333	0.0169755	0.72	0.0644981	1.83021	6.49684	0.0572906	0.0194921	1.67272	7.81501
530	CPR5-P(KAR2)	SIL1-P(PDI1)	Δopi1	2	20	0.0345	0.00582237	0.626667	0.0771769	1.88349	6.20046	0.0557554	0.0116531	1.71173	7.85901
532	CPR5-P(KAR2)	LHS1-P(KAR2)	Δopi1	0.5	25	0.0457143	0.013288	0.858286	0.100952	1.13341	4.5933	0.052409	0.0108562	1.03783	5.49904
532	CPR5-P(KAR2)	LHS1-P(KAR2)	Δopi1	2	25	0.031	0.00663325	0.552	0.0376935	0.973094	3.63636	0.0557094	0.00864343	1.27223	6.44877
531	CPR5-P(KAR2)	SIL1-P(KAR2)	Δopi1	0.5	25	0.0497143	0.0210532	0.824571	0.101808	1.23259	4.99522	0.0594465	0.0233461	1.17719	6.23744
531	CPR5-P(KAR2)	SIL1-P(KAR2)	Δopi1	2	25	0.0331667	0.00938971	0.613333	0.102095	1.04111	3.89052	0.053198	0.00694653	1.21488	6.15806
530	CPR5-P(KAR2)	SIL1-P(PDI1)	Δopi1	0.5	25	0.0642857	0.0326788	0.865714	0.153777	1.59386	6.45933	0.0706397	0.026617	1.39884	7.4119
530	CPR5-P(KAR2)	SIL1-P(PDI1)	Δopi1	2	25	0.0393333	0.0159708	0.605333	0.0611708	1.23468	4.61388	0.0634532	0.0191827	1.44908	7.34517
532	CPR5-P(KAR2)	LHS1-P(KAR2)	Δopi1	0.5	30	0.07975	0.0203803	0.8935	0.0166905	0.936308	2.65623	0.0891358	0.0223124	0.950159	3.54401
532	CPR5-P(KAR2)	LHS1-P(KAR2)	Δopi1	2	30	0.066	0.0123018	0.763429	0.0899905	0.898406	2.55104	0.0869595	0.0167467	0.967435	4.00815
531	CPR5-P(KAR2)	SIL1-P(KAR2)	Δopi1	0.5	30	0.086125	0.01739	0.9685	0.0714083	1.01115	2.86856	0.0882997	0.0133334	0.941247	3.51077
531	CPR5-P(KAR2)	SIL1-P(KAR2)	Δopi1	2	30	0.078	0.0112842	0.914857	0.00719788	1.06175	3.01487	0.0852694	0.0124417	0.948633	3.93025
530	CPR5-P(KAR2)	SIL1-P(PDI1)	Δopi1	0.5	30	0.100125	0.0290194	1.028	0.106819	1.17552	3.33485	0.0964854	0.0244168	1.0285	3.83623
530	CPR5-P(KAR2)	SIL1-P(PDI1)	Δopi1	2	30	0.078	0.022592	0.795333	0.0960139	1.06175	3.01487	0.0977307	0.0259359	1.08727	4.50461
529	PDI1-P(PDI1)	KAR2-P(PDI1)	wt	0.5	20	0.00616667	0.00194079	0.945333	0.100261	0.957702	0.957702	0.00641757	0.00138838	0.87542	0.87542
529	PDI1-P(PDI1)	KAR2-P(PDI1)	wt	2	20	0.00766667	0.00258199	0.973333	0.119858	1.37788	1.37788	0.00771801	0.00183151	1.08789	1.08789
529	PDI1-P(PDI1)	KAR2-P(PDI1)	wt	0.5	25	0.00885714	0.00219306	1.164	0.185889	0.889952	0.889952	0.00753494	0.000972358	0.790607	0.790607
529	PDI1-P(PDI1)	KAR2-P(PDI1)	wt	2	25	0.0075	0.00207364	0.774667	0.0605398	0.879765	0.879765	0.00962217	0.00233008	1.11384	1.11384
529	PDI1-P(PDI1)	KAR2-P(PDI1)	wt	0.5	30	0.028375	0.0098552	1.346	0.116285	0.945083	0.945083	0.0211455	0.00761132	0.840739	0.840739
529	PDI1-P(PDI1)	KAR2-P(PDI1)	wt	2	30	0.02425	0.00649725	1.357	0.199264	0.937314	0.937314	0.0182005	0.00535298	0.838899	0.838899
533	PDI1-P(PDI1)	KAR2-P(PDI1)	Δopi1	0.5	20	0.0335	0.00288097	0.709333	0.101467	1.46562	5.20265	0.0477884	0.00570948	1.39528	6.51882
533	PDI1-P(PDI1)	KAR2-P(PDI1)	Δopi1	2	20	0.0275	0.0113622	0.570667	0.0864839	1.50133	4.9424	0.0465671	0.0144773	1.42964	6.56387
533	PDI1-P(PDI1)	KAR2-P(PDI1)	Δopi1	0.5	25	0.0434286	0.0107526	0.882286	0.135467	1.07674	4.36364	0.048542	0.00567624	0.961251	5.09329
533	PDI1-P(PDI1)	KAR2-P(PDI1)	Δopi1	2	25	0.0281667	0.00960035	0.556	0.0992129	0.884155	3.30401	0.0495491	0.0077221	1.13155	5.73568
533	PDI1-P(PDI1)	KAR2-P(PDI1)	Δopi1	0.5	30	0.090625	0.0185313	1.0175	0.0574083	1.06399	3.01844	0.0887974	0.016564	0.946552	3.53056
533	PDI1-P(PDI1)	KAR2-P(PDI1)	Δopi1	2	30	0.078	0.0169312	0.962857	0.113742	1.06175	3.01487	0.0818333	0.0204476	0.910406	3.77187
