# Supplementary material for: Enhancing antibody folding and secretion by tailoring the Saccharomyces cerevisiae endoplasmic reticulum
Source: Microb Cell Fact. 2016 May 23;15:87. doi: 10.1186/s12934-016-0488-5 (PMC4878073; doi:10.1186/s12934-016-0488-5)
Supplement: Supplementary file 4 — 10.1186/s12934-016-0488-5 Overview of the mean fold-changes for all the strains with double gene additions. For each analyzed gene pair the mean fold-changes in OD600, in IgG titer, and in specific product yield are shown. Averages were calculated from fold-changes that were first compared to the respective wild-type samples. [file 12934_2016_488_MOESM5_ESM.xlsx]

## Sheet: Sheet1
Strain number	Element 1	Element 2	Fold-change in OD *	Fold-change in IgG titer *	Fold-change in specific product yield *
417	CPR5-GPD	ERO1-GAL1	1.21313	1.29215	1.26198
418	CPR5-GPD	ERO1-GPD	0.919882	1.14103	1.28315
419	CPR5-GPD	ERO1-Tef	0.944122	1.14433	1.23919
405	CPR5-GPD	PDI1-GPD	0.920301	0.604607	0.66467
407	CPR5-GPD	PDI1-P(KAR2)	0.925065	1.00293	1.19273
414	CPR5-P(KAR2)	ERO1-GAL1	0.935611	1.14379	1.2338
415	CPR5-P(KAR2)	ERO1-GPD	1.00736	1.01539	1.04957
416	CPR5-P(KAR2)	ERO1-Tef	1.10537	1.03018	1.01557
411	CPR5-P(KAR2)	PDI1-GAL1	0.949234	0.480486	0.49986
412	CPR5-P(KAR2)	PDI1-GPD	0.913844	0.70488	0.801476
404	CPR5-P(KAR2)	PDI1-P(KAR2)	0.94793	0.726602	0.770791
413	CPR5-P(KAR2)	PDI1-Tef	0.994413	0.693082	0.689563
409	CPR5-P(PDI1)	PDI1-P(PDI1)	0.900707	0.65254	0.720193
408	CPR5-Tef	PDI1-P(PDI1)	0.907695	0.945174	1.04446
410	CPR5-Tef	PDI1-Tef	0.900227	0.45743	0.500219
447	ERO1-P(KAR2)	PDI1-Tef	1.059	0.351706	0.338672
451	KAR2-GAL1	LHS1-GAL1	1.16316	0.280042	0.241237
448	KAR2-GAL1	LHS1-Tef	1.18473	0.406729	0.329665
449	KAR2-GAL1	SIL1-GPD	1.14796	0.769068	0.692968
450	KAR2-GAL1	SIL1-P(KAR2)	1.20011	0.494461	0.433221
444	KAR2-P(PDI1)	LHS1-Tef	1.05887	0.575476	0.557137
442	KAR2-TEF	LHS1-Tef	0.999872	0.77143	0.811948
443	KAR2-TEF	SIL1-GPD	1.15614	0.691158	0.585413
445	KAR2-TEF	SIL1-P(KAR2)	1.1789	0.763675	0.623078
400	LHS1-P(KAR2)	SIL1-P(KAR2)	0.885079	1.27254	1.42156
420	PDI1-P(PDI1)	ERO1-GAL1	0.869895	0.455819	0.529186
421	PDI1-P(PDI1)	ERO1-GPD	0.821199	0.429269	0.519751
422	PDI1-P(PDI1)	ERO1-Tef	0.925065	0.444404	0.487166
528	CPR5-P(KAR2)	LHS1-P(KAR2)	1.14253	2.23518	2.05723
527	CPR5-P(KAR2)	SIL1-P(KAR2)	1.17657	2.02639	1.79789
526	CPR5-P(KAR2)	SIL1-P(PDI1)	1.13615	0.886895	0.74579
529	PDI1-P(PDI1)	KAR2-P(PDI1)	1.15019	0.941199	0.839819
