# Supplementary material for: Enhancing antibody folding and secretion by tailoring the Saccharomyces cerevisiae endoplasmic reticulum
Source: Microb Cell Fact. 2016 May 23;15:87. doi: 10.1186/s12934-016-0488-5 (PMC4878073; doi:10.1186/s12934-016-0488-5)
Supplement: Supplementary file 5 — 10.1186/s12934-016-0488-5 Result from the frequency analysis showing the strains in the 95th and 5th percentile of individual measurements of specific product yield in each temperature and strain background. To determine which strains were enriched among the highest and lowest values of specific product yield, we conducted a frequency analysis for each strain background, separately for each temperature. Frequency represents the absolute count of measurements from the strain inside the percentile and the relative frequency is the frequency normalized to the total count of measurements in the percentile. P values were calculated with Wilcoxon signed rank test using the respective background strain measurements in the same temperature as the reference. [file 12934_2016_488_MOESM6_ESM.xlsx]

## Sheet: Sheet1
Δopi at 30 degrees, 95th percentile
Number	Content	Frequency	Relative frequency	P-value (a)
154	CPR5-P(GPD)	8	0.2	2.11944e-06
157	CPR5-P(KAR2)	6	0.15	0.000158554
155	CPR5-P(GAL1)	4	0.1	0.000560492
83		3	0.075	1
153	CPR5-P(TEF)	3	0.075	3.62964e-05
162	PDI1-P(TEF)	3	0.075	0.279237
156	CPR5-P(PDI1)	2	0.05	0.00762448
170	ERO1-P(GAL1)	2	0.05	0.0205023
178	PDI1-P(KAR2)	2	0.05	0.968368
206	LHS1-P(GPD)	2	0.05	0.29987
212	SIL1-P(GAL1)	2	0.05	0.0211277
457	ERO1-P(KAR2) and PDI1-P(TEF)	2	0.05	0.0015115
214	SIL1-KAR2p	1	0.025	0.392313
Δopi at 30 degrees, 5th percentile
Number	Content	Frequency	Relative frequency	P-value (a)
457	PDI1-P(TEF) and ERO1-P(KAR2)	6	0.15	0.0015115
424	CPR5-P(GPD) and PDI1-P(GPD)	4	0.1	5.22934e-05
461	KAR2-P(GAL1) and LHS1-P(GAL1)	4	0.1	4.3397e-06
432	CPR5-P(KAR2) and PDI1-P(TEF)	3	0.075	2.67155e-06
456	ERO1-P(KAR2) and PDI1-P(PDI1)	3	0.075	3.81277e-05
458	KAR2-P(GAL1) and LHS1-P(TEF)	3	0.075	4.11029e-06
459	KAR2-P(GAL1) and SIL1-P(GPD)	3	0.075	4.83702e-06
219	ERO1-P(KAR2)	2	0.05	0.00148227
221	KAR2-P(PDI1)	2	0.05	0.000781073
428	CPR5-P(PDI1) and PDI1-P(PDI1)	2	0.05	0.0198932
441	PDI1-P(PDI1) and ERO1-P(TEF)	2	0.05	0.000172668
454	KAR2-P(PDI1) and LHS1-P(TEF)	2	0.05	1.99169e-05
460	KAR2-P(GAL1) and SIL1-P(KAR2)	2	0.05	1.19141e-05
83		1	0.025	1
433	CPR5-P(KAR2) and ERO1-P(GAL1)	1	0.025	0.035575
wt at 30 degrees, 95th percentile
Number	Content	Frequency	Relative frequency	P-value (a)
150	CPR5-P(KAR2)	10	0.243902	2.9179e-08
147	CPR5-P(GPD)	7	0.170732	2.0885e-06
148	CPR5-P(GAL1)	6	0.146341	2.24658e-05
146	CPR5-P(TEF)	5	0.121951	0.00010597
149	CPR5-P(PDI1)	3	0.0731707	6.00317e-07
159	PDI1-P(PDI1)	2	0.0487805	0.198436
184	ERO1-P(TEF)	2	0.0487805	0.659062
200	SIL1-P(PDI1)	2	0.0487805	0.0137247
201	SIL1-P(KAR2)	2	0.0487805	0.000119713
197	SIL1-P(GPD)	1	0.0243902	5.10695e-05
407	CPR5-P(GPD) and PDI1-P(KAR2)	1	0.0243902	0.52945
wt at 30 degrees, 5th percentile
Number	Content	Frequency	Relative frequency	P-value (a)
181	PDI1-P(GAL1)	12	0.292683	6.27964e-12
451	KAR2-P(GAL1) and LHS1-P(GAL1)	7	0.170732	1.41671e-07
447	ERO1-P(KAR2) and PDI1-P(TEF)	6	0.146341	4.85303e-07
448	KAR2-P(GAL1) and LHS1-P(TEF)	4	0.097561	4.21243e-07
218	ERO1-P(KAR2)	3	0.0731707	1.50687e-07
450	KAR2-P(GAL1) and SIL1-P(KAR2)	3	0.0731707	7.42108e-06
73		2	0.0487805	1
158	PDI1-P(KAR2)	2	0.0487805	0.0283454
445	KAR2-P(TEF) and SIL1-P(KAR2)	2	0.0487805	0.00610101
Δopi at 25 degrees, 95th percentile
Number	Content	Frequency	Relative frequency	P-value (a)
154	CPR5-P(GPD)	8	0.195122	7.13365e-07
83		7	0.170732	1
153	CPR5-P(TEF)	6	0.146341	7.04344e-06
155	CPR5-P(GAL1)	6	0.146341	2.15042e-05
157	CPR5-P(KAR2)	5	0.121951	6.20367e-05
402	LHS1-P(KAR2) and SIL1-P(KAR2)	2	0.0487805	0.00995165
438	CPR5-P(GPD) and ERO1-P(TEF)	2	0.0487805	0.760623
156	CPR5-P(PDI1)	1	0.0243902	0.0134911
162	PDI1-P(TEF)	1	0.0243902	0.3492
210	SIL1-P(GPD)	1	0.0243902	0.752198
434	CPR5-P(KAR2) and ERO1-P(GPD)	1	0.0243902	0.269168
436	CPR5-P(GPD) and ERO1-P(GAL1)	1	0.0243902	0.0404079
Δopi at 25 degrees, 5th percentile
Number	Content	Frequency	Relative frequency	P-value (a)
424	CPR5-P(GPD) and PDI1-P(GPD)	5	0.121951	1.03662e-06
216	KAR2-P(TEF)	4	0.097561	0.200692
423	CPR5-P(KAR2) and PDI1-P(KAR2)	4	0.097561	0.000151312
425	CPR5-P(KAR2) and PDI1-P(GPD)	3	0.0731707	0.0067542
456	ERO1-P(KAR2) and PDI1-P(PDI1)	3	0.0731707	5.35649e-07
205	LHS1-P(GAL1)	2	0.0487805	0.0263324
207	LHS1-P(TEF)	2	0.0487805	0.0164609
208	LHS1-P(KAR2)	2	0.0487805	0.000324355
209	SIL1-P(GAL1)	2	0.0487805	0.000473512
211	SIL1-P(KAR2)	2	0.0487805	0.0019582
217	KAR2-P(GAL1)	2	0.0487805	0.00227198
219	ERO1-P(KAR2)	2	0.0487805	0.000684808
457	PDI1-P(TEF) and ERO1-P(KAR2)	2	0.0487805	6.36347e-07
83		1	0.0243902	1
221	KAR2-P(PDI1)	1	0.0243902	6.81207e-05
432	CPR5-P(KAR2) and PDI1-P(TEF)	1	0.0243902	5.54888e-05
433	CPR5-P(KAR2) and ERO1-P(GAL1)	1	0.0243902	0.287533
455	KAR2-P(TEF) and SIL1-P(KAR2)	1	0.0243902	3.03143e-05
461	KAR2-P(GAL1) and LHS1-P(GAL1)	1	0.0243902	7.65113e-05
wt at 25 degrees, 95th percentile
Number	Content	Frequency	Relative frequency	P-value (a)
73		6	0.139535	1
146	CPR5-P(TEF)	5	0.116279	6.07665e-08
147	CPR5-P(GPD)	5	0.116279	6.61008e-08
148	CPR5-P(GAL1)	5	0.116279	4.9165e-08
150	CPR5-P(KAR2)	5	0.116279	2.53616e-06
159	PDI1-P(PDI1)	2	0.0465116	0.0230994
192	LHS1-P(GAL1)	2	0.0465116	0.305163
193	LHS1-P(GPD)	2	0.0465116	0.0493131
194	LHS1-P(TEF)	2	0.0465116	0.088142
195	LHS1-P(KAR2)	2	0.0465116	0.0386554
196	SIL1-P(GAL1)	2	0.0465116	0.0547891
404	CPR5-P(KAR2) and PDI1-P(KAR2)	2	0.0465116	0.327038
407	CPR5-P(GPD) and PDI1-P(KAR2)	2	0.0465116	0.781321
149	CPR5-P(PDI1)	1	0.0232558	0.0045736
wt at 25 degrees, 5th percentile
Number	Content	Frequency	Relative frequency	P-value (a)
218	ERO1-P(KAR2)	5	0.119048	1.51062e-06
447	ERO1-P(KAR2) and PDI1-P(TEF)	5	0.119048	1.23103e-08
448	KAR2-P(GAL1) and LHS1-P(TEF)	5	0.119048	7.15182e-07
450	KAR2-P(GAL1) and SIL1-P(KAR2)	4	0.0952381	1.13049e-05
451	KAR2-P(GAL1) and LHS1-P(GAL1)	4	0.0952381	3.5224e-07
442	KAR2-P(TEF) and LHS1-P(TEF)	3	0.0714286	0.00407484
443	KAR2-P(TEF) and SIL1-P(GPD)	3	0.0714286	1.25418e-05
444	KAR2-P(PDI1) and LHS1-P(TEF)	3	0.0714286	9.66271e-06
445	KAR2-P(TEF) and SIL1-P(KAR2)	3	0.0714286	0.00407511
73		2	0.047619	1
220	KAR2-P(PDI1)	2	0.047619	0.0623388
449	KAR2-P(GAL1) and SIL1-P(GPD)	2	0.047619	0.00041639
407	CPR5-P(GPD) and PDI1-P(KAR2)	1	0.0238095	0.781321
Δopi at 20 degrees, 95th percentile
Number	Content	Frequency	Relative frequency	P-value (a)
402	LHS1-P(KAR2) and SIL1-P(KAR2)	5	0.121951	6.32314e-05
431	CPR5-P(KAR2) and PDI1-P(GPD)	4	0.097561	0.54599
83		3	0.0731707	1
210	SIL1-P(GPD)	3	0.0731707	0.0038339
215	KAR2-P(GPD)	3	0.0731707	0.0137024
216	KAR2-P(TEF)	2	0.0487805	0.16442
424	CPR5-P(GPD) and PDI1-P(GPD)	2	0.0487805	6.43613e-06
428	CPR5-P(PDI1) and PDI1-P(PDI1)	2	0.0487805	0.0154925
429	CPR5-P(TEF) and PDI1-P(TEF)	2	0.0487805	0.0409541
430	CPR5-P(KAR2) and PDI1-P(GAL1)	2	0.0487805	0.0154921
433	CPR5-P(KAR2) and ERO1-P(GAL1)	2	0.0487805	0.208604
434	CPR5-P(KAR2) and ERO1-P(GPD)	2	0.0487805	0.180081
436	CPR5-P(GPD) and ERO1-P(GAL1)	2	0.0487805	0.524114
439	PDI1-P(PDI1) and ERO1-P(GAL1)	2	0.0487805	0.00590496
440	PDI1-P(PDI1) and ERO1-P(GPD)	2	0.0487805	0.00433468
441	PDI1-P(PDI1) and ERO1-P(TEF)	2	0.0487805	0.00675476
206	LHS1-P(GPD)	1	0.0243902	0.418664
Δopi at 20 degrees, 5th percentile
Number	Content	Frequency	Relative frequency	P-value (a)
424	CPR5-P(GPD) and PDI1-P(GPD)	6	0.142857	6.43613e-06
432	CPR5-P(KAR2) and PDI1-P(TEF)	4	0.0952381	4.39434e-07
83		3	0.0714286	1
216	KAR2-P(TEF)	3	0.0714286	0.16442
452	KAR2-P(TEF) and LHS1-P(TEF)	3	0.0714286	4.16133e-06
456	ERO1-P(KAR2) and PDI1-P(PDI1)	3	0.0714286	5.35744e-07
457	PDI1-P(TEF) and ERO1-P(KAR2)	3	0.0714286	1.40205e-06
205	LHS1-P(GAL1)	2	0.047619	0.49566
208	LHS1-P(KAR2)	2	0.047619	0.0810038
219	ERO1-P(KAR2)	2	0.047619	5.51609e-05
423	CPR5-P(KAR2) and PDI1-P(KAR2)	2	0.047619	0.000165396
459	KAR2-P(GAL1) and SIL1-P(GPD)	2	0.047619	4.38918e-06
460	KAR2-P(GAL1) and SIL1-P(KAR2)	2	0.047619	3.36079e-06
207	LHS1-P(TEF)	1	0.0238095	0.516924
439	PDI1-P(PDI1) and ERO1-P(GAL1)	1	0.0238095	0.00590496
440	PDI1-P(PDI1) and ERO1-P(GPD)	1	0.0238095	0.00433468
455	KAR2-P(TEF) and SIL1-P(KAR2)	1	0.0238095	0.00106148
461	KAR2-P(GAL1) and LHS1-P(GAL1)	1	0.0238095	0.000256244
wt at 20 degrees, 95th percentile
Number	Content	Frequency	Relative frequency	P-value (a)
73		7	0.170732	1
146	CPR5-P(TEF)	3	0.0731707	8.72779e-07
148	CPR5-P(GAL1)	3	0.0731707	0.000178094
147	CPR5-P(GPD)	2	0.0487805	3.49939e-06
192	LSH1-P(GAL1)	2	0.0487805	0.000236157
193	LSH1-P(GPD)	2	0.0487805	0.00121665
194	LSH1-P(TEF)	2	0.0487805	0.00021605
195	LSH1-P(KAR2)	2	0.0487805	0.000143862
196	SIL1-P(GAL1)	2	0.0487805	0.00107969
200	SIL1-P(PDI1)	2	0.0487805	0.035567
201	SIL1-P(KAR2)	2	0.0487805	0.0698446
400	LHS1-P(KAR2) and SIL1-P(KAR2)	2	0.0487805	0.00811434
404	CPR5-P(KAR2) and PDI1-P(KAR2)	2	0.0487805	0.127516
409	CPR5-P(PDI1) and PDI1-P(PDI1)	2	0.0487805	0.113961
413	CPR5-P(KAR2) and PDI1-P(TEF)	2	0.0487805	0.153386
159	PDI1-P(PDI1)	1	0.0243902	0.0300205
408	CPR5-P(TEF) and PDI1-P(PDI1)	1	0.0243902	0.346981
410	CPR5-P(TEF) and PDI1-P(TEF)	1	0.0243902	0.0158029
411	CPR5-P(KAR2) and PDI1-P(GAL1)	1	0.0243902	0.0449046
wt at 20 degrees, 5th percentile
Number	Content	Frequency	Relative frequency	P-value (a)
447	PDI1-P(TEF) and ERO1-P(KAR2)	8	0.190476	2.10923e-09
445	KAR2-P(TEF) and SIL1-P(KAR2)	4	0.0952381	3.80932e-05
448	KAR2-P(GAL1) and LHS1-P(TEF)	4	0.0952381	1.94644e-06
218	ERO1-P(KAR2)	3	0.0714286	9.55299e-07
442	KAR2-P(TEF) and LHS1-P(TEF)	3	0.0714286	0.000328365
443	KAR2-P(TEF) and SIL1-P(GPD)	3	0.0714286	5.52954e-06
444	KAR2-P(PDI1) and LHS1-P(TEF)	3	0.0714286	3.03759e-06
450	KAR2-P(GAL1) and SIL1-P(KAR2)	3	0.0714286	1.94594e-06
451	KAR2-P(GAL1) and LHS1-P(GAL1)	3	0.0714286	5.33319e-07
220	KAR2-P(PDI1)	2	0.047619	0.0304507
449	KAR2-P(GAL1) and SIL1-P(GPD)	2	0.047619	2.04074e-05
73		1	0.0238095	1
181	PDI1-P(GAL1)	1	0.0238095	3.82258e-06
405	CPR5-P(GPD) and PDI1-P(GPD)	1	0.0238095	0.00257812
420	PDI1-P(PDI1) and ERO1-P(GAL1)	1	0.0238095	0.00299099
