# Supplementary material for: Enhancing antibody folding and secretion by tailoring the Saccharomyces cerevisiae endoplasmic reticulum
Source: Microb Cell Fact. 2016 May 23;15:87. doi: 10.1186/s12934-016-0488-5 (PMC4878073; doi:10.1186/s12934-016-0488-5)
Supplement: Supplementary file 6 — 10.1186/s12934-016-0488-5 List of oligonucleotides used in this study. All sequences of oligonucleotides used in this work are shown. Oligonucleotides 1–6 are for DNA integration into the yeast genome and for its confirmation. 7–14 were used for placement of PPDI1 and PKAR2 into the vector backbone, 15–36 were used for generation of the overexpression plasmids of the various folding factors. Finally 37 and 38 were used for ACT1 qPCR. [file 12934_2016_488_MOESM7_ESM.xlsx]

## Sheet: Oligos
Number	Name of the oligo	Sequence (5' -> 3')	Target, use and other notes
1	ABinteg5	TCTGGATCATCGATGAATTCGAGCTC TTGGCCGATTCATTAATGCAG	forward primer to copy the IgG gene, 5' end complementary to pRS303N
2	ABinteg3	GGACAACACCTGTTGTAATCGAGCTC TTTAGAGCTTGACGGGGAAAG	reverse primer to copy the IgG gene, 5' end complementary to pRS303N
3	Opi1koFW	CGA AGA TAC TAG TCA TTG ATG TCT GAA AAT CAA CGT TTA GGA TT ATC AGA GTA CGC TGC AGG TCG ACA AC	forward primer for OPI1 gene knock-out, loxP site from pUG6
4	Opi1koRE	ATG AAA GAC CTCA ATC TGT CTC GGT TAG TCC TTG CTA TCC ACG TTG TCCT CCA CTA GTG GAT CTG ATA TC	reverse primer for OPI1 gene knock-out, loxP site from pUG6
5	OpiScr5'	AAG CGT GTG TAT CAG GAC AG	for ∆opi1 screening, complementary to 47 bp upstream of OPI1
6	kanMX3'	AAG ATC CTG GTA TCG GTC TG	for knock-out verification, complementary inside the knock-out cassette
7	PDIpromF	GAGCTCCGTTATTGTTATTTCCC	for amplifying promoter of PDI from yeast genomic DNA
8	PDIpromR	TCTAGAAACGGGATAGATGTATG	for amplifying promoter of PDI from yeast genomic DNA
9	Kar2promF	GAGCTCCGAGCAAAGTGTAGATC	for amplifying promoter of KAR2 from yeast genomic DNA
10	Kar2promR	TCTAGAGGTATGTTTGATACGCTT	for amplifying promoter of KAR2 from yeast genomic DNA
11	PDIcompF	AAAGGGAACAAAAGCTGGAGCTCCGTTATTG	for adding complementary areas to the plasmid to ends of the promoter fragment
12	PDIcompR	CGGGGGATCCACTAGTTCTAGAAACGGGATAG	for adding complementary areas to the plasmid to ends of the promoter fragment
13	Kar2compF	AAAGGGAACAAAAGCTGGAGCTCCGAGCAAAG	for adding complementary areas to the plasmid to ends of the promoter fragment
14	Kar2compR	CGGGGGATCCACTAGTTCTAGAGGTATGTTTG	for adding complementary areas to the plasmid to ends of the promoter fragment
15	PDI1For	AAACTAGTATGAAGTTTTCTGCTGGTGCC	for amplifying PDI1 gene from yeast genomic DNA
16	PDI1Rev	TTCTCGAGTTACAATTCATCGTGAATGGCAT	for amplifying PDI1 gene from yeast genomic DNA
17	ERO1For	AAACTAGTATGAGATTAAGAACCGCCATTG	for amplifying ERO1 gene from yeast genomic DNA
18	ERO1Rev	TTCTCGAGTTATTGTATATCTAGCTTATAGGAA	for amplifying ERO1 gene from yeast genomic DNA
19	CPR5For	AAACTAGTATGAAGCTTCAATTTTT	for amplifying CPR5 gene from yeast genomic DNA
20	CPR5Rev	TTCTCGAGTTAGAGTTCATCGTG	for amplifying CPR5 gene from yeast genomic DNA
21	Kar2For	AAACTAGTATGTTTTTCAACAGACTAAGCG	for amplifying KAR2 gene from yeast genomic DNA
22	Kar2Rev	AACTCGAGCTACAATTCGTCGTGTTCGAAATAATC	for amplifying KAR2 gene from yeast genomic DNA
23	Kar2pFa	AACTAGTGAGACCATGTTTTTCAACAGACTAAGC	for adding complementary areas to the plasmid to ends of the gene fragment
24	PDIpFa	AACTAGTGAGACCATGAAGTTTTCTGCTGGTGC	for adding complementary areas to the plasmid to ends of the gene fragment
25	CPR5Fa	AACTAGTGAGACCATGAAGCTTCAATTTTTTTCC	for adding complementary areas to the plasmid to ends of the gene fragment
26	LHS1For	AACTAGTGAGACCATGCGAAACGTTTTAAGGCT	for amplifying LHS1 gene from yeast genomic DNA
27	LHS1Rev	ACTCGAGGAGACCTTACGCTCTATAATTCATCATGCAAAATGT	for amplifying LHS1 gene from yeast genomic DNA
28	SIL1For	AACTAGTGAGACCATGGTCCGGATTCTTCCCAT	for amplifying SIL1 gene from yeast genomic DNA
29	SIL1Rev	ACTCGAGGAGACCTTACGCTTCAGAGTTCATCTCTGAAATTTT	for amplifying SIL1 gene from yeast genomic DNA
30	3cyc1	AGCGTGACATAACTAATTACATGACTCGAGGAGACC TTA C	complementary to the cyc1-terminator and common RE-sites
31	5GAL1	AGGAGAAAAAACCCCGGATTCTAGAACTAGTGAGACCATG	complementary to the GAL-promoter and common RE-sites
32	5GPD	GAACTTAGTTTCGACGGATTCTAGAACTAGTGAGACCATG	complementary to the GPD-promoter and common RE-sites
33	5Tef	GCAATCTAATCTAAGTTTTCTAGAACTAGTGAGACCATG	complementary to the tef-promoter and common RE-sites
34	5PDI	AACATACATCTATCCCGTTTCTAGAACTAGTGAGACCATG	complementary to the PDI1pr promoter and common RE-sites
35	5Kar2	AAGCGTATCAAACATACCTCTAGAACTAGTGAGACCATG	complementary to the KAR2pr promoter and common RE-sites
36	PLcyc	GCGTGACATAACTAATTACATGACTCGAG	for moving polylinker and promoter to other marker plasmids
37	Act1FW	AGGTATCATGGTCGGTATGG	For qPCR amplification of an ACT1 fragment
38	Act1RE	GGTTCATTGGAGCTTCAGTC	For qPCR amplification of an ACT1 fragment
