# Supplementary material for: Enhancing antibody folding and secretion by tailoring the Saccharomyces cerevisiae endoplasmic reticulum
Source: Microb Cell Fact. 2016 May 23;15:87. doi: 10.1186/s12934-016-0488-5 (PMC4878073; doi:10.1186/s12934-016-0488-5)
Supplement: Supplementary file 7 — 10.1186/s12934-016-0488-5 List of all the plasmids in our overexpression library. Overview of all ER-resident protein expression plasmids used in this study. Original name, promoter, expressed gene and the corresponding auxotrophic marker are mentioned. All plasmids contain the cyc1 terminator. [file 12934_2016_488_MOESM2_ESM.xlsx]

## Sheet: Plasmids
Name	Number	Promoter	Gene	Auxotrophic marker
PDI-TEF	pJR001	TEF	PDI1	LEU2
PDI-GPD	pJR002	GPD	PDI1	LEU2
PDI-GAL1	pJR003	GAL1	PDI1	LEU2
ERO1-TEF	pJR007	TEF	ERO1	LEU2
ERO1-GPD	pJR008	GPD	ERO1	LEU2
ERO1-GAL1	pJR009	GAL1	ERO1	LEU2
CPR5-TEF	pJR016	TEF	CPR5	LEU2
CPR5-GPD	pJR017	GPD	CPR5	LEU2
CPR5-GAL1	pJR018	GAL1	CPR5	LEU2
KAR2-GPD	pAF4	GPD	KAR2	LEU2
KAR2-TEF	pAF5	TEF	KAR2	LEU2
KAR2-GAL1	pAF6	GAL1	KAR2	LEU2
PDI-PDI	pJR021	PDI1	PDI1	URA3
CPR5-Kar2	pJR026	KAR2	CPR5	URA3
Kar2-PDI	pJR028	PDI1	KAR2	LEU2
PDI-PDI	pJR029	PDI1	PDI1	LEU2
CPR5-PDI	pJR030	PDI1	CPR5	LEU2
ERO1-KAR2	pJR032	KAR2	ERO1	LEU2
PDI-KAR2	pJR033	KAR2	PDI1	LEU2
PDI-TEF	pJR035	TEF	PDI1	URA3
CPR5-GPD	pJR051	GPD	CPR5	URA3
LHS1-GAL1	pJR056	GAL1	LHS1	URA3
LHS1-GPD	pJR057	GPD	LHS1	URA3
LHS1-TEF	pJR058	TEF	LHS1	URA3
LHS1-TEF	pJR063	TEF	LHS1	LEU2
LHS1-KAR2	pJR065	KAR2	LHS1	LEU2
SIL1-GAL1	pJR066	GAL1	SIL1	URA3
SIL1-GPD	pJR067	GPD	SIL1	URA3
SIL1-KAR2	pJR070	KAR2	SIL1	URA3
SIL1-GAL1	pJR071	GAL1	SIL1	LEU2
SIL1-PDI	pJR074	PDI1	SIL1	LEU2
SIL1-KAR2	pJR075	KAR2	SIL1	LEU2
